# Supplementary material for: 11-[1-(4-Meth­oxy­phen­yl)-4-oxo-3-phen­oxy­azetidin-2-yl]-14-methyl-12-oxa-8,14-diaza­tetra­cyclo­[8.3.3.01,10.02,7]hexa­deca-2(7),3,5-triene-9,13-dione
Source: Acta Crystallogr Sect E Struct Rep Online. 2012 Jun 23;68(Pt 7):o2202. doi: 10.1107/S160053681202733X (PMC3393999; doi:10.1107/S160053681202733X)
Supplement: Supplementary file 1 [file e-68-o2202-sup1.cif]

##############################################################################
#                                                                            #
# This CIF contains the data in a paper accepted for publication in          #
# Acta Crystallographica Section E. It conforms to the requirements of       #
# Notes for Authors for Acta Crystallographica Section E, and has been       #
# peer reviewed under the auspices of the IUCr Commission on Journals.       #
#                                                                            #
# Full details of the Crystallographic Information File format               #
# are given in the paper "The Crystallographic Information File (CIF):       #
# a New Standard Archive File for Crystallography" by S. R. Hall, F. H.      #
# Allen and I. D. Brown [Acta Cryst. (1991), A47, 655-685].                  #
#                                                                            #
# The current version of the core CIF dictionary is obtainable from          #
# ftp://ftp.iucr.org/pub/cif_core.dic.                                       #
#                                                                            #
# Software is freely available for graphical display of the structure(s)     #
# in this CIF. For information consult the CIF software page                 #
# http://www.iucr.org/resources/cif/software.                                #
#                                                                            #
# This file may be used for bona fide research purposes within the           #
# scientific community so long as proper attribution is given to the journal # 
# article from which it was obtained.                                        #
#                                                                            #
##############################################################################
data_global
_audit_creation_method     SHELXL-97
_journal_date_recd_electronic     2012-06-09
_journal_date_accepted     2012-06-16
_journal_name_full     'Acta Crystallographica, Section E'
_journal_year     2012
_journal_volume     68
_journal_issue      7
_journal_page_first     o2202
_journal_page_last     o2202
_journal_paper_category     QO
_journal_paper_doi     10.1107/S160053681202733X
_journal_coeditor_code     PV2559
_publ_contact_author_name     'Prof. D. Velmurugan'
_publ_contact_author_address
;   Centre of Advanced Study in Crystallography and Biophysics
    University of Madras
    Guindy Campus
    Chennai 600 025
    India
;
_publ_contact_author_email     'shirai2011@gmail.com'
_publ_contact_author_fax     '+9144 22352494'
_publ_contact_author_phone     '+9144 22300122'
_publ_section_title
;\
11-[1-(4-Methoxyphenyl)-4-oxo-3-phenoxyazetidin-2-yl]-14-methyl-12-oxa-8,14-\
diazatetracyclo[8.3.3.0^1,10^.0^2,7^]hexadeca-2(7),3,5-triene-9,13-dione
;
loop_
    _publ_author_name
    _publ_author_address
    'S. Sundaramoorthy'
;
      Centre of Advanced Study in Crystallography and Biophysics
      University of Madras
      Guindy Campus
      Chennai 600 025
      India
;
    'R. Rajesh'
;
      Department of Organic Chemistry
      University of Madras
      Guindy Campus
      Chennai - 600 025
      India
;
    'R. Raghunathan '
;
      Department of Organic Chemistry
      University of Madras
      Guindy Campus
      Chennai - 600 025
      India
;
    'D. Velmurugan'
;
      Centre of Advanced Study in Crystallography and Biophysics
      University of Madras
      Guindy Campus
      Chennai 600 025
      India
;
data_I
_audit_creation_method     SHELXL-97
_chemical_name_systematic
;
11-[1-(4-Methoxyphenyl)-4-oxo-3-phenoxyazetidin-2-yl]-14-methyl-12-oxa-8,14-
diazatetracyclo[8.3.3.0^1,10^.0^2,7^]hexadeca-2(7),3,5-triene-9,13-dione
;
_chemical_name_common     ?
_chemical_formula_moiety     'C30 H27 N3 O6'
_chemical_formula_sum     'C30 H27 N3 O6'
_chemical_formula_iupac     'C30 H27 N3 O6'
_chemical_formula_weight     525.55
_chemical_melting_point     ?
_symmetry_cell_setting     triclinic
_symmetry_space_group_name_H-M     'P -1'
_symmetry_space_group_name_Hall     '-P 1'
loop_
    _symmetry_equiv_pos_as_xyz
    'x, y, z'
    '-x, -y, -z'
_cell_length_a     10.8510(4)
_cell_length_b     11.1669(4)
_cell_length_c     11.2736(4)
_cell_angle_alpha     103.087(2)
_cell_angle_beta     97.367(2)
_cell_angle_gamma     93.402(2)
_cell_volume     1314.05(8)
_cell_formula_units_Z     2
_cell_measurement_reflns_used     1025
_cell_measurement_theta_min     1.87
_cell_measurement_theta_max     28.35
_cell_measurement_temperature     293(2)
_exptl_crystal_description     block
_exptl_crystal_colour     colourless
_exptl_crystal_size_max     0.25
_exptl_crystal_size_mid     0.23
_exptl_crystal_size_min     0.2
_exptl_crystal_density_diffrn     1.328
_exptl_crystal_density_meas     ?
_exptl_crystal_density_method     'not measured'
_exptl_crystal_F_000     552
_exptl_absorpt_coefficient_mu     0.094
_exptl_absorpt_correction_type     multi-scan
_exptl_absorpt_process_details     '(SADABS; Bruker, 2008)'
_exptl_absorpt_correction_T_min     0.977
_exptl_absorpt_correction_T_max     0.981
_exptl_special_details
;
;
_diffrn_ambient_temperature     293(2)
_diffrn_radiation_type     MoK\a
_diffrn_radiation_wavelength     0.71073
_diffrn_radiation_source     'fine-focus sealed tube'
_diffrn_radiation_monochromator     graphite
_diffrn_measurement_device_type     'Bruker SMART APEXII area-detector'
_diffrn_measurement_method     '\w and \f scans'
_diffrn_detector_area_resol_mean     ?
_diffrn_reflns_number     24049
_diffrn_reflns_av_R_equivalents     0.0267
_diffrn_reflns_av_sigmaI/netI     0.0260
_diffrn_reflns_theta_min     1.87
_diffrn_reflns_theta_max     28.35
_diffrn_reflns_theta_full     25.00
_diffrn_measured_fraction_theta_max     0.991
_diffrn_measured_fraction_theta_full     1.000
_diffrn_reflns_limit_h_min     -14
_diffrn_reflns_limit_h_max     14
_diffrn_reflns_limit_k_min     -14
_diffrn_reflns_limit_k_max     14
_diffrn_reflns_limit_l_min     -14
_diffrn_reflns_limit_l_max     14
_diffrn_standards_number     0
_diffrn_standards_interval_count     ?
_diffrn_standards_interval_time     ?
_diffrn_standards_decay_%     ?
_refine_special_details
;
Refinement of <i>F</i>^2^ against ALL reflections. The weighted <i>R</i>-factor
<i>wR</i> and goodness of fit <i>S</i> are based on <i>F</i>^2^, conventional
<i>R</i>-factors <i>R</i> are based on <i>F</i>, with <i>F</i> set to zero for
negative <i>F</i>^2^. The threshold expression of <i>F</i>^2^ >
\s(<i>F</i>^2^) is used only for calculating <i>R</i>-factors(gt) <i>etc</i>.
and is not relevant to the choice of reflections for refinement.
<i>R</i>-factors based on <i>F</i>^2^ are statistically about twice as large
as those based on <i>F</i>, and <i>R</i>- factors based on ALL data will be
even larger.
;
_reflns_number_total     6513
_reflns_number_gt     4678
_reflns_threshold_expression     I>2sigma(I)
_refine_ls_structure_factor_coef     Fsqd
_refine_ls_matrix_type     full
_refine_ls_R_factor_all     0.0621
_refine_ls_R_factor_gt     0.0415
_refine_ls_wR_factor_gt     0.1016
_refine_ls_wR_factor_ref     0.1141
_refine_ls_goodness_of_fit_ref     1.027
_refine_ls_restrained_S_all     1.027
_refine_ls_number_reflns     6513
_refine_ls_number_parameters     354
_refine_ls_number_restraints     0
_refine_ls_hydrogen_treatment     constr
_refine_ls_weighting_scheme     calc
_refine_ls_weighting_details
         'calc w=1/[\s^2^(Fo^2^)+(0.0516P)^2^+0.1891P] where P=(Fo^2^+2Fc^2^)/3'
_atom_sites_solution_hydrogens     geom
_atom_sites_solution_primary     direct
_atom_sites_solution_secondary     difmap
_refine_ls_shift/su_max     0.000
_refine_ls_shift/su_mean     0.000
_refine_diff_density_max     0.202
_refine_diff_density_min     -0.193
_refine_ls_extinction_method     none
_refine_ls_extinction_coef     ?
loop_
    _atom_type_symbol
    _atom_type_description
    _atom_type_scat_dispersion_real
    _atom_type_scat_dispersion_imag
    _atom_type_scat_source
    'C' 'C' 0.0033 0.0016
                         'International Tables Vol C Tables 4.2.6.8 and 6.1.1.4'
    'H' 'H' 0.0000 0.0000
                         'International Tables Vol C Tables 4.2.6.8 and 6.1.1.4'
    'N' 'N' 0.0061 0.0033
                         'International Tables Vol C Tables 4.2.6.8 and 6.1.1.4'
    'O' 'O' 0.0106 0.0060
                         'International Tables Vol C Tables 4.2.6.8 and 6.1.1.4'
_computing_data_collection     'APEX2 (Bruker, 2008)'
_computing_cell_refinement     'SAINT (Bruker, 2008)'
_computing_data_reduction     'SAINT (Bruker, 2008)'
_computing_structure_solution     'SHELXS97 (Sheldrick, 2008)'
_computing_structure_refinement     'SHELXL97 (Sheldrick, 2008)'
_computing_molecular_graphics     'ORTEP-3 (Farrugia, 1997)'
_computing_publication_material
                            'SHELXL97 (Sheldrick, 2008) and PLATON (Spek, 2009)'
loop_
    _atom_site_type_symbol
    _atom_site_label
    _atom_site_fract_x
    _atom_site_fract_y
    _atom_site_fract_z
    _atom_site_U_iso_or_equiv
    _atom_site_adp_type
    _atom_site_calc_flag
    _atom_site_refinement_flags
    _atom_site_occupancy
    _atom_site_symmetry_multiplicity
    _atom_site_disorder_assembly
    _atom_site_disorder_group
    C C1 0.16075(12) 0.58171(11) 0.74291(12) 0.0414(3) Uani d . 1 1 . .
    C C2 0.05204(13) 0.58690(13) 0.66728(13) 0.0498(3) Uani d . 1 1 . .
    H H2 0.0538 0.6283 0.6045 0.060 Uiso calc R 1 1 . .
    C C3 -0.05986(14) 0.53120(14) 0.68355(15) 0.0577(4) Uani d . 1 1 . .
    H H3 -0.1331 0.5359 0.6326 0.069 Uiso calc R 1 1 . .
    C C4 -0.06221(15) 0.46879(14) 0.77544(17) 0.0597(4) Uani d . 1 1 . .
    C C5 0.04776(16) 0.46016(15) 0.84873(16) 0.0629(4) Uani d . 1 1 . .
    H H5 0.0468 0.4151 0.9086 0.075 Uiso calc R 1 1 . .
    C C6 0.15848(14) 0.51742(14) 0.83404(14) 0.0530(4) Uani d . 1 1 . .
    H H6 0.2316 0.5129 0.8852 0.064 Uiso calc R 1 1 . .
    C C7 -0.2835(2) 0.4281(3) 0.7371(3) 0.1326(11) Uani d . 1 1 . .
    H H7A -0.2902 0.5137 0.7385 0.199 Uiso calc R 1 1 . .
    H H7B -0.3496 0.3981 0.7748 0.199 Uiso calc R 1 1 . .
    H H7C -0.2896 0.3816 0.6534 0.199 Uiso calc R 1 1 . .
    C C8 0.29483(11) 0.75643(12) 0.68381(12) 0.0399(3) Uani d . 1 1 . .
    H H8 0.2613 0.7452 0.5967 0.048 Uiso calc R 1 1 . .
    C C9 0.43518(12) 0.73721(13) 0.70216(12) 0.0443(3) Uani d . 1 1 . .
    H H9 0.4866 0.8022 0.7653 0.053 Uiso calc R 1 1 . .
    C C10 0.39587(13) 0.62241(13) 0.74624(13) 0.0473(3) Uani d . 1 1 . .
    C C11 0.60370(12) 0.73217(12) 0.57939(12) 0.0423(3) Uani d . 1 1 . .
    C C12 0.69196(14) 0.79959(15) 0.67328(13) 0.0548(4) Uani d . 1 1 . .
    H H12 0.6707 0.8311 0.7509 0.066 Uiso calc R 1 1 . .
    C C13 0.81251(15) 0.81965(17) 0.65024(15) 0.0615(4) Uani d . 1 1 . .
    H H13 0.8727 0.8647 0.7133 0.074 Uiso calc R 1 1 . .
    C C14 0.84512(15) 0.77452(15) 0.53627(15) 0.0575(4) Uani d . 1 1 . .
    H H14 0.9265 0.7894 0.5219 0.069 Uiso calc R 1 1 . .
    C C15 0.75673(16) 0.70726(15) 0.44355(15) 0.0585(4) Uani d . 1 1 . .
    H H15 0.7782 0.6764 0.3659 0.070 Uiso calc R 1 1 . .
    C C16 0.63631(14) 0.68513(14) 0.46480(13) 0.0531(4) Uani d . 1 1 . .
    H H16 0.5770 0.6385 0.4019 0.064 Uiso calc R 1 1 . .
    C C17 0.24857(11) 0.86746(11) 0.76324(11) 0.0364(3) Uani d . 1 1 . .
    H H17 0.1607 0.8472 0.7686 0.044 Uiso calc R 1 1 . .
    C C18 0.25947(11) 0.99100(11) 0.72499(11) 0.0356(3) Uani d . 1 1 . .
    C C19 0.26498(12) 1.08545(11) 0.84898(11) 0.0381(3) Uani d . 1 1 . .
    C C20 0.32569(12) 1.01372(12) 0.94040(11) 0.0405(3) Uani d . 1 1 . .
    C C21 0.14812(12) 0.99217(12) 0.62907(11) 0.0389(3) Uani d . 1 1 . .
    C C22 0.03803(12) 1.10370(12) 0.78916(11) 0.0396(3) Uani d . 1 1 . .
    C C23 -0.07869(13) 1.13688(14) 0.81541(14) 0.0505(3) Uani d . 1 1 . .
    H H23 -0.1453 1.1260 0.7521 0.061 Uiso calc R 1 1 . .
    C C24 -0.09565(15) 1.18579(14) 0.93505(14) 0.0565(4) Uani d . 1 1 . .
    H H24 -0.1736 1.2083 0.9527 0.068 Uiso calc R 1 1 . .
    C C25 0.00299(16) 1.20127(15) 1.02851(14) 0.0588(4) Uani d . 1 1 . .
    H H25 -0.0083 1.2345 1.1094 0.071 Uiso calc R 1 1 . .
    C C26 0.11868(15) 1.16760(14) 1.00262(13) 0.0521(4) Uani d . 1 1 . .
    H H26 0.1843 1.1773 1.0667 0.062 Uiso calc R 1 1 . .
    C C27 0.13889(12) 1.11940(11) 0.88234(11) 0.0397(3) Uani d . 1 1 . .
    C C28 0.38190(13) 1.02492(14) 0.67733(13) 0.0486(3) Uani d . 1 1 . .
    H H28A 0.4339 0.9566 0.6685 0.058 Uiso calc R 1 1 . .
    H H28B 0.3637 1.0459 0.5984 0.058 Uiso calc R 1 1 . .
    C C29 0.44595(13) 1.13530(15) 0.77436(14) 0.0560(4) Uani d . 1 1 . .
    H H29A 0.5067 1.1098 0.8325 0.067 Uiso calc R 1 1 . .
    H H29B 0.4877 1.1933 0.7370 0.067 Uiso calc R 1 1 . .
    C C30 0.38670(19) 1.29116(15) 0.94274(17) 0.0732(5) Uani d . 1 1 . .
    H H30A 0.4438 1.2627 1.0004 0.110 Uiso calc R 1 1 . .
    H H30B 0.3161 1.3193 0.9808 0.110 Uiso calc R 1 1 . .
    H H30C 0.4278 1.3579 0.9178 0.110 Uiso calc R 1 1 . .
    N N1 0.27315(10) 0.64267(10) 0.72704(11) 0.0449(3) Uani d . 1 1 . .
    N N3 0.34465(11) 1.18995(10) 0.83485(11) 0.0490(3) Uani d . 1 1 . .
    N N2 0.05128(10) 1.05094(10) 0.66654(9) 0.0434(3) Uani d . 1 1 . .
    H H2A -0.0082 1.0570 0.6106 0.052 Uiso calc R 1 1 . .
    O O1 -0.16778(12) 0.41466(13) 0.80246(16) 0.0936(5) Uani d . 1 1 . .
    O O2 0.44842(10) 0.54240(10) 0.78242(11) 0.0653(3) Uani d . 1 1 . .
    O O3 0.47929(9) 0.70977(11) 0.58733(9) 0.0612(3) Uani d . 1 1 . .
    O O4 0.31803(9) 0.89176(8) 0.88606(8) 0.0428(2) Uani d . 1 1 . .
    O O5 0.37457(10) 1.05310(9) 1.04423(8) 0.0543(3) Uani d . 1 1 . .
    O O6 0.14758(9) 0.93721(10) 0.52118(8) 0.0522(3) Uani d . 1 1 . .
loop_
    _atom_site_aniso_label
    _atom_site_aniso_U_11
    _atom_site_aniso_U_22
    _atom_site_aniso_U_33
    _atom_site_aniso_U_12
    _atom_site_aniso_U_13
    _atom_site_aniso_U_23
    C1 0.0402(7) 0.0347(6) 0.0461(7) 0.0049(5) 0.0049(5) 0.0033(5)
    C2 0.0469(8) 0.0514(8) 0.0494(8) 0.0007(6) -0.0001(6) 0.0133(6)
    C3 0.0420(8) 0.0585(9) 0.0689(10) -0.0005(6) -0.0037(7) 0.0156(8)
    C4 0.0478(9) 0.0514(9) 0.0829(12) 0.0033(7) 0.0138(8) 0.0197(8)
    C5 0.0595(10) 0.0636(10) 0.0767(11) 0.0118(8) 0.0168(8) 0.0343(9)
    C6 0.0495(8) 0.0543(8) 0.0571(9) 0.0110(6) 0.0026(7) 0.0182(7)
    C7 0.0458(12) 0.159(3) 0.215(3) -0.0101(13) 0.0112(15) 0.098(2)
    C8 0.0348(6) 0.0435(7) 0.0391(7) 0.0028(5) 0.0031(5) 0.0066(5)
    C9 0.0343(7) 0.0528(8) 0.0395(7) 0.0053(5) 0.0040(5) -0.0016(6)
    C10 0.0411(7) 0.0456(7) 0.0481(8) 0.0099(6) -0.0006(6) -0.0011(6)
    C11 0.0371(7) 0.0481(7) 0.0402(7) 0.0080(5) 0.0063(5) 0.0061(6)
    C12 0.0449(8) 0.0751(10) 0.0389(7) -0.0007(7) 0.0069(6) 0.0032(7)
    C13 0.0448(8) 0.0806(11) 0.0557(9) -0.0065(7) 0.0035(7) 0.0143(8)
    C14 0.0469(8) 0.0686(10) 0.0665(10) 0.0082(7) 0.0194(7) 0.0286(8)
    C15 0.0659(10) 0.0638(9) 0.0511(9) 0.0167(8) 0.0259(8) 0.0121(7)
    C16 0.0533(9) 0.0575(9) 0.0431(8) 0.0090(7) 0.0088(6) -0.0014(6)
    C17 0.0321(6) 0.0424(7) 0.0346(6) 0.0030(5) 0.0032(5) 0.0103(5)
    C18 0.0327(6) 0.0420(6) 0.0324(6) 0.0035(5) 0.0029(5) 0.0106(5)
    C19 0.0394(7) 0.0397(6) 0.0333(6) 0.0025(5) -0.0017(5) 0.0087(5)
    C20 0.0391(7) 0.0478(7) 0.0348(7) 0.0077(5) 0.0037(5) 0.0103(5)
    C21 0.0389(7) 0.0459(7) 0.0325(6) 0.0037(5) 0.0031(5) 0.0120(5)
    C22 0.0419(7) 0.0410(7) 0.0369(7) 0.0065(5) 0.0058(5) 0.0104(5)
    C23 0.0431(8) 0.0585(9) 0.0500(8) 0.0111(6) 0.0065(6) 0.0113(7)
    C24 0.0541(9) 0.0602(9) 0.0597(9) 0.0180(7) 0.0205(7) 0.0132(7)
    C25 0.0733(11) 0.0616(9) 0.0439(8) 0.0214(8) 0.0195(8) 0.0072(7)
    C26 0.0608(9) 0.0548(8) 0.0378(7) 0.0156(7) 0.0025(6) 0.0053(6)
    C27 0.0440(7) 0.0389(6) 0.0354(7) 0.0077(5) 0.0030(5) 0.0080(5)
    C28 0.0401(7) 0.0591(9) 0.0515(8) 0.0019(6) 0.0118(6) 0.0212(7)
    C29 0.0402(8) 0.0667(10) 0.0622(9) -0.0083(7) -0.0005(7) 0.0256(8)
    C30 0.0839(13) 0.0511(9) 0.0714(11) -0.0157(8) -0.0125(9) 0.0062(8)
    N1 0.0376(6) 0.0405(6) 0.0550(7) 0.0062(4) 0.0021(5) 0.0097(5)
    N3 0.0484(7) 0.0442(6) 0.0508(7) -0.0058(5) -0.0042(5) 0.0127(5)
    N2 0.0374(6) 0.0595(7) 0.0325(6) 0.0108(5) -0.0003(4) 0.0107(5)
    O1 0.0535(7) 0.0957(10) 0.1521(14) 0.0036(7) 0.0264(8) 0.0661(10)
    O2 0.0554(6) 0.0561(6) 0.0787(8) 0.0190(5) -0.0064(5) 0.0097(6)
    O3 0.0361(5) 0.0928(8) 0.0415(5) 0.0004(5) 0.0060(4) -0.0101(5)
    O4 0.0497(5) 0.0452(5) 0.0346(5) 0.0108(4) 0.0027(4) 0.0119(4)
    O5 0.0599(6) 0.0642(6) 0.0340(5) 0.0152(5) -0.0064(4) 0.0066(4)
    O6 0.0505(6) 0.0716(7) 0.0321(5) 0.0171(5) 0.0013(4) 0.0071(5)
_geom_special_details
;
All e.s.d.'s (except the e.s.d. in the dihedral angle between two l.s. planes)
are estimated using the full covariance matrix. The cell e.s.d.'s are taken
into account individually in the estimation of e.s.d.'s in distances, angles
and torsion angles; correlations between e.s.d.'s in cell parameters are only
used when they are defined by crystal symmetry. An approximate (isotropic)
treatment of cell e.s.d.'s is used for estimating e.s.d.'s involving l.s.
planes.
;
loop_
    _geom_bond_atom_site_label_1
    _geom_bond_atom_site_label_2
    _geom_bond_site_symmetry_2
    _geom_bond_distance
    _geom_bond_publ_flag
    C1 C2 . 1.3763(19) ?
    C1 C6 . 1.3819(19) ?
    C1 N1 . 1.4127(17) ?
    C2 C3 . 1.384(2) ?
    C2 H2 . 0.9300 ?
    C3 C4 . 1.375(2) ?
    C3 H3 . 0.9300 ?
    C4 O1 . 1.3643(19) ?
    C4 C5 . 1.383(2) ?
    C5 C6 . 1.374(2) ?
    C5 H5 . 0.9300 ?
    C6 H6 . 0.9300 ?
    C7 O1 . 1.406(3) ?
    C7 H7A . 0.9600 ?
    C7 H7B . 0.9600 ?
    C7 H7C . 0.9600 ?
    C8 N1 . 1.4769(17) ?
    C8 C17 . 1.5091(17) ?
    C8 C9 . 1.5447(18) ?
    C8 H8 . 0.9800 ?
    C9 O3 . 1.4127(16) ?
    C9 C10 . 1.533(2) ?
    C9 H9 . 0.9800 ?
    C10 O2 . 1.2065(16) ?
    C10 N1 . 1.3621(17) ?
    C11 O3 . 1.3762(16) ?
    C11 C12 . 1.3776(19) ?
    C11 C16 . 1.3791(18) ?
    C12 C13 . 1.381(2) ?
    C12 H12 . 0.9300 ?
    C13 C14 . 1.369(2) ?
    C13 H13 . 0.9300 ?
    C14 C15 . 1.371(2) ?
    C14 H14 . 0.9300 ?
    C15 C16 . 1.376(2) ?
    C15 H15 . 0.9300 ?
    C16 H16 . 0.9300 ?
    C17 O4 . 1.4480(14) ?
    C17 C18 . 1.5382(17) ?
    C17 H17 . 0.9800 ?
    C18 C21 . 1.5174(17) ?
    C18 C19 . 1.5406(17) ?
    C18 C28 . 1.5532(17) ?
    C19 N3 . 1.4610(17) ?
    C19 C27 . 1.5119(18) ?
    C19 C20 . 1.5491(17) ?
    C20 O5 . 1.1937(15) ?
    C20 O4 . 1.3538(16) ?
    C21 O6 . 1.2313(15) ?
    C21 N2 . 1.3354(16) ?
    C22 C27 . 1.3896(18) ?
    C22 C23 . 1.3897(18) ?
    C22 N2 . 1.4039(16) ?
    C23 C24 . 1.376(2) ?
    C23 H23 . 0.9300 ?
    C24 C25 . 1.376(2) ?
    C24 H24 . 0.9300 ?
    C25 C26 . 1.379(2) ?
    C25 H25 . 0.9300 ?
    C26 C27 . 1.3916(18) ?
    C26 H26 . 0.9300 ?
    C28 C29 . 1.514(2) ?
    C28 H28A . 0.9700 ?
    C28 H28B . 0.9700 ?
    C29 N3 . 1.4591(19) ?
    C29 H29A . 0.9700 ?
    C29 H29B . 0.9700 ?
    C30 N3 . 1.463(2) ?
    C30 H30A . 0.9600 ?
    C30 H30B . 0.9600 ?
    C30 H30C . 0.9600 ?
    N2 H2A . 0.8600 ?
loop_
    _geom_angle_atom_site_label_1
    _geom_angle_atom_site_label_2
    _geom_angle_atom_site_label_3
    _geom_angle_site_symmetry_1
    _geom_angle_site_symmetry_3
    _geom_angle
    _geom_angle_publ_flag
    C2 C1 C6 . . 119.55(13) ?
    C2 C1 N1 . . 119.70(12) ?
    C6 C1 N1 . . 120.75(12) ?
    C1 C2 C3 . . 120.73(14) ?
    C1 C2 H2 . . 119.6 ?
    C3 C2 H2 . . 119.6 ?
    C4 C3 C2 . . 119.61(14) ?
    C4 C3 H3 . . 120.2 ?
    C2 C3 H3 . . 120.2 ?
    O1 C4 C3 . . 124.43(15) ?
    O1 C4 C5 . . 115.97(15) ?
    C3 C4 C5 . . 119.59(15) ?
    C6 C5 C4 . . 120.75(15) ?
    C6 C5 H5 . . 119.6 ?
    C4 C5 H5 . . 119.6 ?
    C5 C6 C1 . . 119.72(14) ?
    C5 C6 H6 . . 120.1 ?
    C1 C6 H6 . . 120.1 ?
    O1 C7 H7A . . 109.5 ?
    O1 C7 H7B . . 109.5 ?
    H7A C7 H7B . . 109.5 ?
    O1 C7 H7C . . 109.5 ?
    H7A C7 H7C . . 109.5 ?
    H7B C7 H7C . . 109.5 ?
    N1 C8 C17 . . 112.75(10) ?
    N1 C8 C9 . . 86.95(10) ?
    C17 C8 C9 . . 119.27(11) ?
    N1 C8 H8 . . 111.8 ?
    C17 C8 H8 . . 111.8 ?
    C9 C8 H8 . . 111.8 ?
    O3 C9 C10 . . 113.64(11) ?
    O3 C9 C8 . . 110.17(11) ?
    C10 C9 C8 . . 86.06(10) ?
    O3 C9 H9 . . 114.6 ?
    C10 C9 H9 . . 114.6 ?
    C8 C9 H9 . . 114.6 ?
    O2 C10 N1 . . 132.35(15) ?
    O2 C10 C9 . . 136.01(13) ?
    N1 C10 C9 . . 91.63(10) ?
    O3 C11 C12 . . 125.27(12) ?
    O3 C11 C16 . . 114.56(12) ?
    C12 C11 C16 . . 120.11(13) ?
    C11 C12 C13 . . 118.92(13) ?
    C11 C12 H12 . . 120.5 ?
    C13 C12 H12 . . 120.5 ?
    C14 C13 C12 . . 121.25(15) ?
    C14 C13 H13 . . 119.4 ?
    C12 C13 H13 . . 119.4 ?
    C13 C14 C15 . . 119.39(15) ?
    C13 C14 H14 . . 120.3 ?
    C15 C14 H14 . . 120.3 ?
    C14 C15 C16 . . 120.33(14) ?
    C14 C15 H15 . . 119.8 ?
    C16 C15 H15 . . 119.8 ?
    C15 C16 C11 . . 119.98(14) ?
    C15 C16 H16 . . 120.0 ?
    C11 C16 H16 . . 120.0 ?
    O4 C17 C8 . . 108.95(10) ?
    O4 C17 C18 . . 105.16(9) ?
    C8 C17 C18 . . 118.21(10) ?
    O4 C17 H17 . . 108.0 ?
    C8 C17 H17 . . 108.0 ?
    C18 C17 H17 . . 108.0 ?
    C21 C18 C17 . . 108.20(10) ?
    C21 C18 C19 . . 115.74(10) ?
    C17 C18 C19 . . 102.07(9) ?
    C21 C18 C28 . . 109.79(10) ?
    C17 C18 C28 . . 117.05(10) ?
    C19 C18 C28 . . 104.08(10) ?
    N3 C19 C27 . . 113.49(11) ?
    N3 C19 C18 . . 103.26(10) ?
    C27 C19 C18 . . 114.36(10) ?
    N3 C19 C20 . . 114.43(10) ?
    C27 C19 C20 . . 109.15(10) ?
    C18 C19 C20 . . 101.56(10) ?
    O5 C20 O4 . . 121.28(12) ?
    O5 C20 C19 . . 128.54(12) ?
    O4 C20 C19 . . 110.18(10) ?
    O6 C21 N2 . . 122.05(11) ?
    O6 C21 C18 . . 120.01(11) ?
    N2 C21 C18 . . 117.91(11) ?
    C27 C22 C23 . . 120.91(12) ?
    C27 C22 N2 . . 120.55(11) ?
    C23 C22 N2 . . 118.52(12) ?
    C24 C23 C22 . . 120.00(14) ?
    C24 C23 H23 . . 120.0 ?
    C22 C23 H23 . . 120.0 ?
    C25 C24 C23 . . 119.86(14) ?
    C25 C24 H24 . . 120.1 ?
    C23 C24 H24 . . 120.1 ?
    C24 C25 C26 . . 120.18(14) ?
    C24 C25 H25 . . 119.9 ?
    C26 C25 H25 . . 119.9 ?
    C25 C26 C27 . . 121.19(14) ?
    C25 C26 H26 . . 119.4 ?
    C27 C26 H26 . . 119.4 ?
    C22 C27 C26 . . 117.85(12) ?
    C22 C27 C19 . . 119.04(11) ?
    C26 C27 C19 . . 123.10(12) ?
    C29 C28 C18 . . 104.97(11) ?
    C29 C28 H28A . . 110.8 ?
    C18 C28 H28A . . 110.8 ?
    C29 C28 H28B . . 110.8 ?
    C18 C28 H28B . . 110.8 ?
    H28A C28 H28B . . 108.8 ?
    N3 C29 C28 . . 104.19(11) ?
    N3 C29 H29A . . 110.9 ?
    C28 C29 H29A . . 110.9 ?
    N3 C29 H29B . . 110.9 ?
    C28 C29 H29B . . 110.9 ?
    H29A C29 H29B . . 108.9 ?
    N3 C30 H30A . . 109.5 ?
    N3 C30 H30B . . 109.5 ?
    H30A C30 H30B . . 109.5 ?
    N3 C30 H30C . . 109.5 ?
    H30A C30 H30C . . 109.5 ?
    H30B C30 H30C . . 109.5 ?
    C10 N1 C1 . . 134.48(12) ?
    C10 N1 C8 . . 95.34(10) ?
    C1 N1 C8 . . 130.16(10) ?
    C29 N3 C19 . . 105.18(11) ?
    C29 N3 C30 . . 113.88(13) ?
    C19 N3 C30 . . 118.63(12) ?
    C21 N2 C22 . . 125.78(11) ?
    C21 N2 H2A . . 117.1 ?
    C22 N2 H2A . . 117.1 ?
    C4 O1 C7 . . 118.60(16) ?
    C11 O3 C9 . . 120.94(10) ?
    C20 O4 C17 . . 110.29(9) ?
loop_
    _geom_torsion_atom_site_label_1
    _geom_torsion_atom_site_label_2
    _geom_torsion_atom_site_label_3
    _geom_torsion_atom_site_label_4
    _geom_torsion_site_symmetry_1
    _geom_torsion_site_symmetry_2
    _geom_torsion_site_symmetry_3
    _geom_torsion_site_symmetry_4
    _geom_torsion
    _geom_torsion_publ_flag
    C6 C1 C2 C3 . . . . 1.7(2) ?
    N1 C1 C2 C3 . . . . -177.96(13) ?
    C1 C2 C3 C4 . . . . -0.7(2) ?
    C2 C3 C4 O1 . . . . 177.42(15) ?
    C2 C3 C4 C5 . . . . -1.4(2) ?
    O1 C4 C5 C6 . . . . -176.28(15) ?
    C3 C4 C5 C6 . . . . 2.7(3) ?
    C4 C5 C6 C1 . . . . -1.7(2) ?
    C2 C1 C6 C5 . . . . -0.4(2) ?
    N1 C1 C6 C5 . . . . 179.18(13) ?
    N1 C8 C9 O3 . . . . 113.13(12) ?
    C17 C8 C9 O3 . . . . -132.40(12) ?
    N1 C8 C9 C10 . . . . -0.63(9) ?
    C17 C8 C9 C10 . . . . 113.83(12) ?
    O3 C9 C10 O2 . . . . 69.4(2) ?
    C8 C9 C10 O2 . . . . 179.68(17) ?
    O3 C9 C10 N1 . . . . -109.63(12) ?
    C8 C9 C10 N1 . . . . 0.68(10) ?
    O3 C11 C12 C13 . . . . -176.86(15) ?
    C16 C11 C12 C13 . . . . 0.4(2) ?
    C11 C12 C13 C14 . . . . 0.4(3) ?
    C12 C13 C14 C15 . . . . -0.6(3) ?
    C13 C14 C15 C16 . . . . -0.1(2) ?
    C14 C15 C16 C11 . . . . 0.9(2) ?
    O3 C11 C16 C15 . . . . 176.51(14) ?
    C12 C11 C16 C15 . . . . -1.1(2) ?
    N1 C8 C17 O4 . . . . 63.06(13) ?
    C9 C8 C17 O4 . . . . -36.66(15) ?
    N1 C8 C17 C18 . . . . -177.08(10) ?
    C9 C8 C17 C18 . . . . 83.20(15) ?
    O4 C17 C18 C21 . . . . -154.91(9) ?
    C8 C17 C18 C21 . . . . 83.28(13) ?
    O4 C17 C18 C19 . . . . -32.37(11) ?
    C8 C17 C18 C19 . . . . -154.18(10) ?
    O4 C17 C18 C28 . . . . 80.49(12) ?
    C8 C17 C18 C28 . . . . -41.32(15) ?
    C21 C18 C19 N3 . . . . -95.07(12) ?
    C17 C18 C19 N3 . . . . 147.70(10) ?
    C28 C18 C19 N3 . . . . 25.49(12) ?
    C21 C18 C19 C27 . . . . 28.72(15) ?
    C17 C18 C19 C27 . . . . -88.51(11) ?
    C28 C18 C19 C27 . . . . 149.28(10) ?
    C21 C18 C19 C20 . . . . 146.12(10) ?
    C17 C18 C19 C20 . . . . 28.89(11) ?
    C28 C18 C19 C20 . . . . -93.32(11) ?
    N3 C19 C20 O5 . . . . 52.09(19) ?
    C27 C19 C20 O5 . . . . -76.31(17) ?
    C18 C19 C20 O5 . . . . 162.59(14) ?
    N3 C19 C20 O4 . . . . -127.41(12) ?
    C27 C19 C20 O4 . . . . 104.19(12) ?
    C18 C19 C20 O4 . . . . -16.92(13) ?
    C17 C18 C21 O6 . . . . -79.81(14) ?
    C19 C18 C21 O6 . . . . 166.44(11) ?
    C28 C18 C21 O6 . . . . 49.02(16) ?
    C17 C18 C21 N2 . . . . 98.26(13) ?
    C19 C18 C21 N2 . . . . -15.49(16) ?
    C28 C18 C21 N2 . . . . -132.92(12) ?
    C27 C22 C23 C24 . . . . -0.1(2) ?
    N2 C22 C23 C24 . . . . 178.28(13) ?
    C22 C23 C24 C25 . . . . -0.3(2) ?
    C23 C24 C25 C26 . . . . -0.2(2) ?
    C24 C25 C26 C27 . . . . 1.0(2) ?
    C23 C22 C27 C26 . . . . 0.9(2) ?
    N2 C22 C27 C26 . . . . -177.45(12) ?
    C23 C22 C27 C19 . . . . -178.23(12) ?
    N2 C22 C27 C19 . . . . 3.39(18) ?
    C25 C26 C27 C22 . . . . -1.4(2) ?
    C25 C26 C27 C19 . . . . 177.76(13) ?
    N3 C19 C27 C22 . . . . 94.95(14) ?
    C18 C19 C27 C22 . . . . -23.17(16) ?
    C20 C19 C27 C22 . . . . -136.13(12) ?
    N3 C19 C27 C26 . . . . -84.17(15) ?
    C18 C19 C27 C26 . . . . 157.71(12) ?
    C20 C19 C27 C26 . . . . 44.75(17) ?
    C21 C18 C28 C29 . . . . 123.53(12) ?
    C17 C18 C28 C29 . . . . -112.67(12) ?
    C19 C18 C28 C29 . . . . -0.95(13) ?
    C18 C28 C29 N3 . . . . -24.05(14) ?
    O2 C10 N1 C1 . . . . 1.2(3) ?
    C9 C10 N1 C1 . . . . -179.72(14) ?
    O2 C10 N1 C8 . . . . -179.77(16) ?
    C9 C10 N1 C8 . . . . -0.72(10) ?
    C2 C1 N1 C10 . . . . -150.00(15) ?
    C6 C1 N1 C10 . . . . 30.4(2) ?
    C2 C1 N1 C8 . . . . 31.3(2) ?
    C6 C1 N1 C8 . . . . -148.33(13) ?
    C17 C8 N1 C10 . . . . -119.86(11) ?
    C9 C8 N1 C10 . . . . 0.71(10) ?
    C17 C8 N1 C1 . . . . 59.21(17) ?
    C9 C8 N1 C1 . . . . 179.78(13) ?
    C28 C29 N3 C19 . . . . 41.75(13) ?
    C28 C29 N3 C30 . . . . 173.28(12) ?
    C27 C19 N3 C29 . . . . -166.39(11) ?
    C18 C19 N3 C29 . . . . -42.03(12) ?
    C20 C19 N3 C29 . . . . 67.44(13) ?
    C27 C19 N3 C30 . . . . 64.87(16) ?
    C18 C19 N3 C30 . . . . -170.77(13) ?
    C20 C19 N3 C30 . . . . -61.31(17) ?
    O6 C21 N2 C22 . . . . 172.34(12) ?
    C18 C21 N2 C22 . . . . -5.68(19) ?
    C27 C22 N2 C21 . . . . 12.6(2) ?
    C23 C22 N2 C21 . . . . -165.80(13) ?
    C3 C4 O1 C7 . . . . -3.4(3) ?
    C5 C4 O1 C7 . . . . 175.4(2) ?
    C12 C11 O3 C9 . . . . -11.3(2) ?
    C16 C11 O3 C9 . . . . 171.25(13) ?
    C10 C9 O3 C11 . . . . -109.08(14) ?
    C8 C9 O3 C11 . . . . 156.28(12) ?
    O5 C20 O4 C17 . . . . 176.75(12) ?
    C19 C20 O4 C17 . . . . -3.70(13) ?
    C8 C17 O4 C20 . . . . 150.77(10) ?
    C18 C17 O4 C20 . . . . 23.12(12) ?
loop_
    _geom_hbond_atom_site_label_D
    _geom_hbond_atom_site_label_H
    _geom_hbond_atom_site_label_A
    _geom_hbond_site_symmetry_A
    _geom_hbond_distance_DH
    _geom_hbond_distance_HA
    _geom_hbond_distance_DA
    _geom_hbond_angle_DHA
    _geom_hbond_publ_flag
    N2 H2A O6 2_576 0.86 1.99 2.8534(14) 177 y
    C12 H12 O5 2_677 0.93 2.50 3.4245(17) 171 y
    C16 H16 O2 2_666 0.93 2.52 3.3057(19) 142 y
    C26 H26 O5 . 0.93 2.56 3.150(2) 122 n
    C5 H5 Cg7 1_545 0.93 2.93 3.6523(18) 136 y
    C25 H25 Cg5 2_577 0.93 2.86 3.5633(18) 134 y
