# Supplementary material for: 11-[1-(4-Meth­oxy­phen­yl)-4-oxo-3-phen­oxy­azetidin-2-yl]-14-methyl-12-oxa-8,14-diaza­tetra­cyclo­[8.3.3.01,10.02,7]hexa­deca-2(7),3,5-triene-9,13-dione
Source: Acta Crystallogr Sect E Struct Rep Online. 2012 Jun 23;68(Pt 7):o2202. doi: 10.1107/S160053681202733X (PMC3393999; doi:10.1107/S160053681202733X)
Supplement: Supplementary file 2 [file e-68-o2202-Isup2.hkl]

#
# h,k,l, Fc-squared, Fo-squared, sigma(Fo-squared) and status flag
#
data_I
_shelx_title ' SSMOMRS1_0m in P-1'
_shelx_refln_list_code          4
_shelx_F_calc_maximum      134.16
_exptl_crystal_F_000       552.00
_reflns_d_resolution_high  0.7483
 
loop_
 _symmetry_equiv_pos_as_xyz
 'x, y, z'
 '-x, -y, -z'
 
_cell_length_a    10.8510
_cell_length_b    11.1669
_cell_length_c    11.2736
_cell_angle_alpha 103.087
_cell_angle_beta   97.367
_cell_angle_gamma  93.402
 
_shelx_F_squared_multiplier     1.000
 
loop_
 _refln_index_h
 _refln_index_k
 _refln_index_l
 _refln_F_squared_calc
 _refln_F_squared_meas
 _refln_F_squared_sigma
 _refln_observed_status
   1   0   0      479.69      449.98      6.04 o
   2   0   0      198.52      211.87      2.28 o
   3   0   0      317.74      309.25      3.60 o
   4   0   0      833.14      792.93      8.68 o
   5   0   0      118.67      149.88      2.46 o
   6   0   0       39.28       40.83      1.26 o
   7   0   0      264.37      271.42      4.21 o
   8   0   0       19.03       18.55      1.29 o
   9   0   0      605.94      622.79      8.66 o
  10   0   0      321.01      324.30      6.03 o
  11   0   0        2.22        2.28      1.01 o
  12   0   0        0.11        0.68      1.17 o
  13   0   0       17.37       19.36      2.94 o
  14   0   0        2.16        7.51      4.08 o
 -14   1   0       11.35       15.50      5.06 o
 -13   1   0        3.50        2.95      1.51 o
 -12   1   0        4.05        0.94      1.19 o
 -11   1   0        3.29        5.38      1.39 o
 -10   1   0       24.46       26.20      3.06 o
  -9   1   0      269.26      255.94      7.30 o
  -8   1   0      230.92      214.66      4.20 o
  -7   1   0       13.92       16.42      0.94 o
  -6   1   0     1418.41     1446.05     17.16 o
  -5   1   0     1265.63     1306.88     15.46 o
  -4   1   0      597.79      605.32      7.59 o
  -3   1   0     1564.70     1544.34     13.77 o
  -2   1   0     2708.81     2635.31     25.09 o
  -1   1   0      205.44      189.12      1.75 o
   0   1   0     1725.73     1662.35     15.14 o
   1   1   0      471.24      458.66     11.91 o
   2   1   0       91.77       93.16      1.78 o
   3   1   0       15.13       16.94      0.77 o
   4   1   0      295.56      305.52      3.95 o
   5   1   0      230.91      262.78      3.37 o
   6   1   0      300.00      323.53      4.15 o
   7   1   0       41.11       37.32      1.17 o
   8   1   0      217.80      217.38      3.75 o
   9   1   0       13.89       12.66      1.32 o
  10   1   0       51.18       48.49      2.19 o
  11   1   0       12.87       15.52      1.39 o
  12   1   0        0.07       -1.20      1.20 o
  13   1   0        2.80        2.49      4.24 o
  14   1   0        2.70        6.36      4.41 o
 -14   2   0       13.42       16.23      3.02 o
 -13   2   0        5.33        5.68      1.76 o
 -12   2   0        2.71        3.10      1.47 o
 -11   2   0        2.67        4.17      1.38 o
 -10   2   0      562.33      514.10     12.26 o
  -9   2   0       54.72       55.29      2.62 o
  -8   2   0       58.36       45.89      2.27 o
  -7   2   0      217.53      243.52      4.90 o
  -6   2   0       25.00       30.61      1.69 o
  -5   2   0       38.80       30.78      0.93 o
  -4   2   0      733.94      700.58      7.05 o
  -3   2   0      444.38      406.00      4.68 o
  -2   2   0       14.22       16.91      0.58 o
  -1   2   0    11681.31    10128.95     84.52 o
   0   2   0      502.06      493.92      4.27 o
   1   2   0        8.86       10.39      0.44 o
   2   2   0        6.50        5.97      0.51 o
   3   2   0      238.94      246.69      4.27 o
   4   2   0       15.14       10.42      0.74 o
   5   2   0        3.56        2.07      0.31 o
   6   2   0        6.93        6.89      0.52 o
   7   2   0      197.22      181.95      2.80 o
   8   2   0      404.28      406.35      5.37 o
   9   2   0      344.02      344.51      5.51 o
  10   2   0       98.58      105.49      3.14 o
  11   2   0       31.80       31.48      2.50 o
  12   2   0       12.79       11.34      1.91 o
  13   2   0       14.07       10.63      2.41 o
  14   2   0        3.26        3.10      3.59 o
 -14   3   0       12.60       13.67      2.78 o
 -13   3   0       34.20       42.38      3.00 o
 -12   3   0       12.76       17.87      2.98 o
 -11   3   0       34.20       31.18      2.41 o
 -10   3   0       15.30       12.12      1.69 o
  -9   3   0       67.38       63.68      4.82 o
  -8   3   0      114.41      121.70      2.96 o
  -7   3   0       14.21       15.74      1.13 o
  -6   3   0        0.11       -0.06      0.31 o
  -5   3   0     2063.29     2129.47     20.56 o
  -4   3   0      284.24      315.71      3.82 o
  -3   3   0      909.63      857.50      9.23 o
  -2   3   0     1190.10     1201.24     11.69 o
  -1   3   0    14088.90    12771.12    106.46 o
   0   3   0      978.03      948.39      7.65 o
   1   3   0       96.01       88.27      2.20 o
   2   3   0       62.60       70.76      3.07 o
   3   3   0       38.52       35.24      0.74 o
   4   3   0      251.96      236.07      3.18 o
   5   3   0       93.61       98.64      1.65 o
   6   3   0       78.89       78.04      1.54 o
   7   3   0        0.27        0.30      0.45 o
   8   3   0      657.80      621.59      7.61 o
   9   3   0      147.14      153.11      3.18 o
  10   3   0        1.00        0.88      0.92 o
  11   3   0       35.52       41.40      3.01 o
  12   3   0       23.55       27.89      2.63 o
  13   3   0       15.41       22.87      3.41 o
 -14   4   0       19.12       24.23      3.32 o
 -13   4   0        5.17        8.39      1.87 o
 -12   4   0        0.12       -0.07      1.31 o
 -11   4   0       10.70        4.34      1.46 o
 -10   4   0       91.36       94.75      3.69 o
  -9   4   0        0.27        0.02      1.05 o
  -8   4   0        9.17       10.07      1.00 o
  -7   4   0      142.60      143.77      2.41 o
  -6   4   0      595.85      612.10      8.17 o
  -5   4   0      415.64      422.83      4.84 o
  -4   4   0        6.56        3.32      0.60 o
  -3   4   0      416.08      427.77      5.05 o
  -2   4   0        0.70        0.71      0.28 o
  -1   4   0       25.26       26.56      0.59 o
   0   4   0      183.77      192.86      1.86 o
   1   4   0     1334.25     1363.41     17.96 o
   2   4   0      566.91      584.91      8.08 o
   3   4   0      155.71      147.79      2.54 o
   4   4   0       20.60       22.81      0.76 o
   5   4   0       12.11        8.18      0.49 o
   6   4   0      169.39      167.92      2.69 o
   7   4   0       83.47       78.87      2.78 o
   8   4   0       58.73       56.32      3.01 o
   9   4   0       24.74       22.97      1.53 o
  10   4   0       45.92       47.89      2.31 o
  11   4   0        1.76        1.70      1.21 o
  12   4   0        0.06       -1.21      1.32 o
  13   4   0       12.03       15.60      2.34 o
 -13   5   0       22.89       21.01      2.56 o
 -12   5   0        0.71        0.69      1.37 o
 -11   5   0       35.16       31.61      2.60 o
 -10   5   0        0.03       -0.74      1.07 o
  -9   5   0        2.61        0.63      2.19 o
  -8   5   0        0.02       -0.61      0.61 o
  -7   5   0      123.43      127.72      2.73 o
  -6   5   0     1611.22     1625.14     17.71 o
  -5   5   0      141.48      151.11      2.53 o
  -4   5   0      348.83      368.82      4.35 o
  -3   5   0        0.75        1.01      0.45 o
  -2   5   0      830.34      835.65      7.93 o
  -1   5   0      271.67      279.40      2.79 o
   0   5   0        6.71        5.88      0.34 o
   1   5   0      279.41      263.90      2.97 o
   2   5   0        4.32        6.71      0.63 o
   3   5   0        2.91        2.74      0.74 o
   4   5   0     1241.46     1245.45     24.49 o
   5   5   0       22.11       25.51      0.97 o
   6   5   0       95.97       95.41      2.05 o
   7   5   0      376.80      357.79      8.60 o
   8   5   0       16.09       12.90      1.24 o
   9   5   0        1.15        0.04      0.92 o
  10   5   0       48.92       53.90      3.06 o
  11   5   0        0.72       -0.33      1.00 o
  12   5   0       29.32       33.29      2.28 o
 -13   6   0        0.00        0.23      1.51 o
 -12   6   0        1.86        3.93      1.58 o
 -11   6   0        1.58        2.77      1.48 o
 -10   6   0        0.27        0.26      1.19 o
  -9   6   0       22.15       21.05      1.40 o
  -8   6   0       26.66       27.09      1.43 o
  -7   6   0       21.96       23.83      1.38 o
  -6   6   0       35.54       42.65      1.64 o
  -5   6   0       71.39       71.89      1.82 o
  -4   6   0        0.03        1.17      0.60 o
  -3   6   0        7.05        6.07      0.75 o
  -2   6   0      381.92      366.60      3.68 o
  -1   6   0       30.88       34.28      0.89 o
   0   6   0        5.01        4.39      0.33 o
   1   6   0       29.21       31.04      0.83 o
   2   6   0       51.86       56.16      1.23 o
   3   6   0        1.29        2.97      0.64 o
   4   6   0       67.06       63.48      1.79 o
   5   6   0        2.13        2.95      0.82 o
   6   6   0        0.29        1.14      0.85 o
   7   6   0      345.11      341.94      6.73 o
   8   6   0      179.57      173.91      4.72 o
   9   6   0       70.00       76.89      2.87 o
  10   6   0        0.18        0.72      1.10 o
  11   6   0       19.44       21.70      1.87 o
  12   6   0        8.42        9.09      1.64 o
 -13   7   0        0.15       -0.74      1.91 o
 -12   7   0        1.37        0.86      1.60 o
 -11   7   0        0.01       -0.46      1.28 o
 -10   7   0       14.83       11.29      1.97 o
  -9   7   0        1.37        0.28      0.87 o
  -8   7   0        5.14        6.16      1.00 o
  -7   7   0        1.07        1.60      0.83 o
  -6   7   0       44.84       42.69      3.18 o
  -5   7   0       76.17       73.61      1.95 o
  -4   7   0      267.49      265.64      4.32 o
  -3   7   0      156.56      167.22      2.83 o
  -2   7   0      274.17      269.17      3.29 o
  -1   7   0      162.44      161.67      2.13 o
   0   7   0      153.03      166.55      2.44 o
   1   7   0      766.39      779.34      8.11 o
   2   7   0      367.05      375.57      4.60 o
   3   7   0      152.10      143.64      3.94 o
   4   7   0      210.64      220.18      4.66 o
   5   7   0       58.91       65.34      2.78 o
   6   7   0      157.72      152.35      3.93 o
   7   7   0       24.63       25.48      1.70 o
   8   7   0        6.27        3.53      1.08 o
   9   7   0       22.31       22.53      1.80 o
  10   7   0        7.42        6.56      1.36 o
  11   7   0        1.22        1.02      1.22 o
 -12   8   0        3.74        9.91      2.50 o
 -11   8   0        0.00       -0.77      1.47 o
 -10   8   0        4.76        4.76      1.04 o
  -9   8   0       30.25       28.63      1.71 o
  -8   8   0       37.02       36.81      1.79 o
  -7   8   0       21.12       20.17      1.42 o
  -6   8   0       72.35       67.76      2.22 o
  -5   8   0       63.45       60.24      1.91 o
  -4   8   0       12.27        8.91      1.30 o
  -3   8   0        0.85        0.11      0.59 o
  -2   8   0      665.50      666.80      7.13 o
  -1   8   0        5.47        5.85      0.66 o
   0   8   0        0.31        0.10      0.59 o
   1   8   0       48.15       50.58      1.48 o
   2   8   0       89.08       89.70      2.20 o
   3   8   0        5.84        4.96      0.82 o
   4   8   0       20.33       17.33      1.72 o
   5   8   0        1.97        1.39      1.04 o
   6   8   0       50.82       47.02      2.28 o
   7   8   0      171.46      160.26      4.34 o
   8   8   0        9.44        7.83      1.33 o
   9   8   0        9.86        6.24      1.72 o
  10   8   0        2.05        1.94      1.34 o
  11   8   0       26.75       24.92      3.43 o
 -12   9   0        9.19       11.68      3.10 o
 -11   9   0        2.66        5.52      1.84 o
 -10   9   0        5.82        4.35      1.29 o
  -9   9   0        1.76        0.87      1.26 o
  -8   9   0       21.12       22.06      2.68 o
  -7   9   0      107.03      111.06      3.74 o
  -6   9   0       79.00       72.77      2.55 o
  -5   9   0      263.23      268.21      4.67 o
  -4   9   0       27.38       27.99      1.44 o
  -3   9   0      221.61      221.40      3.94 o
  -2   9   0       12.57       10.08      0.95 o
  -1   9   0       47.20       46.34      1.31 o
   0   9   0        5.03        6.02      0.93 o
   1   9   0      204.34      194.15      3.82 o
   2   9   0      189.68      183.45      3.63 o
   3   9   0       34.35       32.99      1.60 o
   4   9   0      100.85      105.99      4.03 o
   5   9   0        3.73        3.71      2.53 o
   6   9   0        1.84        2.06      1.10 o
   7   9   0        0.26       -0.27      1.00 o
   8   9   0        0.97        2.05      1.25 o
   9   9   0        2.48        2.50      1.36 o
  10   9   0       16.10       15.53      1.96 o
 -11  10   0        0.85        1.44      2.15 o
 -10  10   0        2.00        0.16      1.19 o
  -9  10   0        5.91        7.79      1.43 o
  -8  10   0        7.25        4.24      1.37 o
  -7  10   0        1.28        2.43      1.06 o
  -6  10   0       40.14       33.14      2.00 o
  -5  10   0       14.15       10.18      1.29 o
  -4  10   0       25.14       26.15      1.44 o
  -3  10   0       93.18       84.60      2.32 o
  -2  10   0       67.18       71.30      1.99 o
  -1  10   0        2.04       -0.04      0.90 o
   0  10   0       26.86       24.65      1.79 o
   1  10   0       32.08       29.31      2.05 o
   2  10   0        6.28        7.18      2.77 o
   3  10   0       15.11       16.59      1.95 o
   4  10   0        7.34        6.51      1.49 o
   5  10   0        5.51        8.51      1.72 o
   6  10   0       84.46       87.36      3.37 o
   7  10   0        3.78        4.38      1.34 o
   8  10   0       12.16       11.65      1.75 o
   9  10   0        0.00       -1.48      1.60 o
 -10  11   0        9.25        9.22      1.77 o
  -9  11   0       11.83       10.42      1.62 o
  -8  11   0        3.03        0.42      1.21 o
  -7  11   0       30.04       31.71      2.03 o
  -6  11   0       15.56       16.52      1.62 o
  -5  11   0       10.62       13.01      1.41 o
  -4  11   0       23.06       20.66      1.41 o
  -3  11   0       14.11       10.42      1.12 o
  -2  11   0        0.00       -0.22      0.94 o
  -1  11   0        0.63        0.33      1.08 o
   0  11   0       35.71       34.58      2.81 o
   1  11   0       48.51       51.84      3.23 o
   2  11   0        0.13        2.11      1.31 o
   3  11   0        8.56       12.15      1.85 o
   4  11   0        0.04       -0.98      1.55 o
   5  11   0        0.01        1.31      1.27 o
   6  11   0        7.13        9.11      1.58 o
   7  11   0        1.25        1.58      1.30 o
   8  11   0        1.49        1.54      1.76 o
  -9  12   0        0.29        1.61      1.29 o
  -8  12   0        1.48       -0.35      1.24 o
  -7  12   0       16.83       19.65      1.81 o
  -6  12   0       29.33       32.13      3.51 o
  -5  12   0       18.62       15.44      1.56 o
  -4  12   0        0.62        0.19      0.99 o
  -3  12   0        2.46        2.47      1.10 o
  -2  12   0       20.54       21.39      2.04 o
  -1  12   0        7.94        7.11      1.53 o
   0  12   0       11.13       10.12      4.73 o
   1  12   0        1.30       -0.54      1.55 o
   2  12   0       31.74       30.30      2.76 o
   3  12   0       15.49       19.15      3.51 o
   4  12   0        0.17        0.18      1.39 o
   5  12   0        0.21        1.14      1.50 o
   6  12   0        0.47       -0.14      1.24 o
  -7  13   0        7.14       10.72      1.64 o
  -6  13   0        4.78        3.71      1.36 o
  -5  13   0        0.19        0.95      1.11 o
  -4  13   0        6.70        6.56      1.19 o
  -3  13   0        2.58        3.10      1.73 o
  -2  13   0        1.11       -0.26      1.14 o
  -1  13   0        0.90        0.73      1.62 o
   0  13   0        3.33        3.28      2.37 o
   1  13   0        0.02        0.00      1.50 o
   2  13   0        0.40        0.05      3.02 o
   3  13   0        0.34        2.68      1.67 o
   4  13   0        0.31        0.40      1.49 o
   5  13   0        3.07        3.59      2.45 o
  -5  14   0        0.69       -0.66      1.84 o
  -4  14   0        5.76        6.12      1.94 o
  -3  14   0       14.02       16.06      2.65 o
  -2  14   0        0.10       -1.62      1.62 o
  -1  14   0        1.21        2.34      1.95 o
   0  14   0        0.61        0.73      1.65 o
   1  14   0        2.71        3.38      1.95 o
   2  14   0       26.86       21.54      4.08 o
  -3 -14   1        9.14       12.07      3.26 o
  -2 -14   1        0.67       -1.29      1.72 o
  -1 -14   1       14.73       15.72      2.65 o
   0 -14   1        5.09        1.40      1.84 o
   1 -14   1        0.11       -1.62      2.77 o
   2 -14   1       12.18       13.38      3.43 o
   3 -14   1        2.28        3.69      1.59 o
   4 -14   1        0.00       -0.96      1.45 o
   5 -14   1        4.50        4.98      1.41 o
  -5 -13   1        2.76        3.17      2.00 o
  -4 -13   1        0.07        1.31      1.62 o
  -3 -13   1        5.29        5.02      1.90 o
  -2 -13   1        6.02        6.85      1.96 o
  -1 -13   1        0.34        0.23      1.55 o
   0 -13   1        1.93        0.74      1.49 o
   1 -13   1        0.01       -0.09      1.53 o
   2 -13   1        0.48       -0.07      1.13 o
   3 -13   1       23.77       23.78      1.54 o
   4 -13   1        0.11       -0.82      0.97 o
   5 -13   1       11.02       11.58      1.77 o
   6 -13   1       15.80       16.84      1.76 o
   7 -13   1        5.75        4.52      1.70 o
  -7 -12   1        1.23        2.21      1.90 o
  -6 -12   1        1.37       -0.21      1.31 o
  -5 -12   1        5.59        7.97      1.96 o
  -4 -12   1        0.00        0.27      1.29 o
  -3 -12   1        0.10       -0.61      1.25 o
  -2 -12   1       42.34       47.82      3.43 o
  -1 -12   1       10.45        8.90      2.02 o
   0 -12   1        2.51        2.43      1.49 o
   1 -12   1        0.51       -0.37      1.03 o
   2 -12   1        7.22        7.48      1.65 o
   3 -12   1       22.58       24.94      1.68 o
   4 -12   1       59.69       62.49      2.49 o
   5 -12   1       21.30       22.99      2.04 o
   6 -12   1       23.45       22.77      1.83 o
   7 -12   1       10.34        8.03      1.57 o
   8 -12   1        0.00       -1.17      1.32 o
   9 -12   1        2.30        0.71      1.28 o
  -8 -11   1        0.02        0.50      1.65 o
  -7 -11   1        0.04       -0.46      1.18 o
  -6 -11   1        1.59        0.69      1.14 o
  -5 -11   1        5.58        5.85      1.37 o
  -4 -11   1        4.56        6.15      1.67 o
  -3 -11   1        2.52        1.22      1.27 o
  -2 -11   1       15.66       16.79      3.67 o
  -1 -11   1        1.65        2.38      1.32 o
   0 -11   1        1.07        0.58      1.00 o
   1 -11   1        0.98        0.14      1.07 o
   2 -11   1       48.43       42.82      2.63 o
   3 -11   1        4.95        4.94      0.97 o
   4 -11   1        1.42       -0.12      0.95 o
   5 -11   1        2.22        2.04      1.11 o
   6 -11   1        0.05        0.30      1.01 o
   7 -11   1        0.06       -0.97      0.97 o
   8 -11   1        0.92       -0.73      1.07 o
   9 -11   1       10.04        9.07      1.58 o
  10 -11   1        0.10       -1.48      1.96 o
  -9 -10   1        1.55        0.28      1.28 o
  -8 -10   1        0.03        0.12      1.16 o
  -7 -10   1        0.00        0.12      1.08 o
  -6 -10   1        6.59        8.77      1.50 o
  -5 -10   1        2.29        2.40      1.32 o
  -4 -10   1        0.16        0.18      1.47 o
  -3 -10   1       27.40       27.25      2.77 o
  -2 -10   1      110.66       99.80      4.15 o
  -1 -10   1       24.99       23.94      1.75 o
   0 -10   1        2.06        0.85      1.66 o
   1 -10   1       59.40       65.00      1.79 o
   2 -10   1        3.05        3.08      0.82 o
   3 -10   1       76.62       74.52      2.21 o
   4 -10   1       91.36       91.05      2.51 o
   5 -10   1       78.56       75.45      2.60 o
   6 -10   1       73.19       74.67      3.06 o
   7 -10   1        2.29        3.54      1.17 o
   8 -10   1        0.44       -0.94      0.94 o
   9 -10   1        2.86        1.81      1.19 o
  10 -10   1        0.00       -1.44      1.44 o
  11 -10   1        8.00        9.30      2.35 o
 -10  -9   1       10.53       12.27      1.87 o
  -9  -9   1        0.28        2.06      1.22 o
  -8  -9   1        1.92       -1.05      1.05 o
  -7  -9   1        8.10        7.87      1.45 o
  -6  -9   1        7.51        6.00      1.31 o
  -5  -9   1        0.32        1.22      1.15 o
  -4  -9   1       66.62       72.86      2.33 o
  -3  -9   1      120.18      114.93      3.07 o
  -2  -9   1       87.55       81.24      2.24 o
  -1  -9   1      199.33      192.87      3.80 o
   0  -9   1      169.10      158.18      3.50 o
   1  -9   1        4.80        4.11      0.76 o
   2  -9   1      107.83      109.80      2.51 o
   3  -9   1       11.90       11.45      1.12 o
   4  -9   1      237.40      227.87      4.13 o
   5  -9   1        8.76        6.40      1.12 o
   6  -9   1       90.42       85.17      3.65 o
   7  -9   1       90.37       79.08      3.83 o
   8  -9   1        1.09        2.00      1.02 o
   9  -9   1        2.57        0.99      1.03 o
  10  -9   1        0.34       -0.31      1.02 o
  11  -9   1        0.17       -1.72      1.72 o
  12  -9   1       15.61       20.92      3.39 o
 -11  -8   1       10.72       10.72      1.97 o
 -10  -8   1       24.15       21.26      2.12 o
  -9  -8   1        0.02        1.01      1.12 o
  -8  -8   1       26.16       27.76      2.01 o
  -7  -8   1       23.65       22.80      2.26 o
  -6  -8   1      155.03      154.33      4.24 o
  -5  -8   1        4.73        6.61      1.14 o
  -4  -8   1       62.10       58.85      3.76 o
  -3  -8   1        7.97        9.89      0.84 o
  -2  -8   1       28.96       32.70      1.18 o
  -1  -8   1      117.84      122.96      2.34 o
   0  -8   1        6.44        7.61      0.74 o
   1  -8   1      861.06      860.59     10.72 o
   2  -8   1       19.34       18.24      0.83 o
   3  -8   1       47.88       50.22      1.42 o
   4  -8   1        7.32        9.01      0.94 o
   5  -8   1       57.20       59.84      2.09 o
   6  -8   1       77.37       81.80      2.37 o
   7  -8   1        1.96        1.87      0.88 o
   8  -8   1       13.20       12.74      1.29 o
   9  -8   1        7.05        4.89      1.05 o
  10  -8   1       15.79       17.72      1.83 o
  11  -8   1       34.56       38.37      3.07 o
  12  -8   1        0.00       -1.49      1.49 o
 -12  -7   1        7.57       10.46      2.21 o
 -11  -7   1       10.72       11.84      1.82 o
 -10  -7   1       36.80       38.42      2.47 o
  -9  -7   1        7.31        7.86      1.44 o
  -8  -7   1        0.36        0.72      1.63 o
  -7  -7   1       18.75       18.14      1.57 o
  -6  -7   1       71.89       73.52      2.71 o
  -5  -7   1        8.35        6.71      1.12 o
  -4  -7   1       20.50       19.70      1.49 o
  -3  -7   1      587.76      612.26      7.58 o
  -2  -7   1       27.82       24.89      0.80 o
  -1  -7   1       49.64       50.64      1.20 o
   0  -7   1       57.66       69.32      1.32 o
   1  -7   1      253.80      255.53      2.92 o
   2  -7   1      118.69      110.87      1.71 o
   3  -7   1      435.83      439.98      5.68 o
   4  -7   1      102.92      111.27      2.30 o
   5  -7   1      176.00      179.98      3.16 o
   6  -7   1       10.62       10.45      1.07 o
   7  -7   1      191.02      191.93      3.73 o
   8  -7   1       72.04       68.03      2.15 o
   9  -7   1       61.14       62.83      2.01 o
  10  -7   1        2.90        2.10      1.40 o
  11  -7   1        3.16        4.15      1.70 o
  12  -7   1       15.02       24.25      2.66 o
  13  -7   1        4.09        0.20      1.64 o
 -12  -6   1        8.33        8.50      1.65 o
 -11  -6   1        4.93        5.34      1.32 o
 -10  -6   1       10.58       12.49      1.62 o
  -9  -6   1       47.81       39.29      2.25 o
  -8  -6   1        0.70        0.66      1.31 o
  -7  -6   1      234.69      224.82      5.13 o
  -6  -6   1       18.57       17.69      1.36 o
  -5  -6   1       88.72       85.98      2.25 o
  -4  -6   1        0.89        1.10      1.04 o
  -3  -6   1      206.08      216.16      3.35 o
  -2  -6   1      445.87      472.15      5.38 o
  -1  -6   1       33.94       30.97      0.80 o
   0  -6   1      207.00      207.74      3.13 o
   1  -6   1     1511.67     1558.47     14.18 o
   2  -6   1      309.48      320.24      3.54 o
   3  -6   1      249.75      263.67      3.45 o
   4  -6   1      188.94      198.83      2.82 o
   5  -6   1      571.26      587.79      7.24 o
   6  -6   1       15.28       15.38      1.11 o
   7  -6   1       12.81       15.32      1.42 o
   8  -6   1        0.32       -0.57      0.70 o
   9  -6   1        5.79        5.07      1.36 o
  10  -6   1        7.17        7.10      1.71 o
  11  -6   1       35.02       38.94      2.85 o
  12  -6   1        0.04        1.36      1.53 o
  13  -6   1        9.56       11.89      2.27 o
 -13  -5   1        3.59        5.49      3.48 o
 -12  -5   1        7.05        4.84      1.47 o
 -11  -5   1       17.05       19.36      1.81 o
 -10  -5   1        8.51        9.78      1.65 o
  -9  -5   1      172.11      179.11      4.68 o
  -8  -5   1        0.48        0.76      1.13 o
  -7  -5   1       30.70       32.92      1.84 o
  -6  -5   1       31.57       34.60      1.71 o
  -5  -5   1        3.43        3.74      0.77 o
  -4  -5   1      328.27      380.64      5.17 o
  -3  -5   1      614.93      611.99      8.64 o
  -2  -5   1     1832.12     1899.14     19.80 o
  -1  -5   1      209.27      232.64      2.55 o
   0  -5   1       87.15       82.19      1.02 o
   1  -5   1      490.29      458.10      4.84 o
   2  -5   1      263.05      253.92      3.09 o
   3  -5   1       59.00       67.06      1.33 o
   4  -5   1       35.08       35.89      1.03 o
   5  -5   1       53.85       51.97      1.40 o
   6  -5   1      223.98      232.55      3.44 o
   7  -5   1       56.54       51.05      1.67 o
   8  -5   1        4.98        2.23      0.94 o
   9  -5   1      244.50      245.05      6.21 o
  10  -5   1       22.65       23.41      2.18 o
  11  -5   1        8.91        8.83      1.80 o
  12  -5   1        0.06       -0.47      1.46 o
  13  -5   1        2.79        0.36      1.54 o
 -13  -4   1       18.27       24.49      2.73 o
 -12  -4   1        3.40        1.19      1.24 o
 -11  -4   1       15.71       13.95      1.62 o
 -10  -4   1       90.67       88.46      2.98 o
  -9  -4   1       61.71       63.29      2.66 o
  -8  -4   1        0.14        0.13      0.93 o
  -7  -4   1      132.46      135.73      2.52 o
  -6  -4   1      282.83      281.59      4.09 o
  -5  -4   1      222.66      222.13      3.18 o
  -4  -4   1      787.19      858.08      9.43 o
  -3  -4   1       44.85       53.56      1.32 o
  -2  -4   1      154.80      138.21      2.39 o
  -1  -4   1      776.96      796.54      6.51 o
   0  -4   1     2399.03     2409.60     18.16 o
   1  -4   1       18.60       18.90      0.55 o
   2  -4   1      289.93      281.46      3.59 o
   3  -4   1      615.46      622.02      7.00 o
   4  -4   1      943.77      958.14     10.59 o
   5  -4   1      332.97      332.38      5.46 o
   6  -4   1      239.68      245.24      3.08 o
   7  -4   1        4.77        4.52      0.89 o
   8  -4   1        0.00       -0.05      0.91 o
   9  -4   1       19.97       25.94      2.09 o
  10  -4   1       10.00       13.62      1.80 o
  11  -4   1       10.74       11.34      1.78 o
  12  -4   1       11.69       13.96      2.29 o
  13  -4   1        6.90        5.95      1.91 o
  14  -4   1       29.94       34.75      6.04 o
 -13  -3   1        1.93        2.34      1.57 o
 -12  -3   1       49.08       60.48      3.82 o
 -11  -3   1        2.00        2.74      1.42 o
 -10  -3   1       94.71       96.31      4.18 o
  -9  -3   1       16.57       17.08      1.45 o
  -8  -3   1      241.24      248.65      4.56 o
  -7  -3   1       55.79       57.55      1.54 o
  -6  -3   1       90.92       92.00      1.84 o
  -5  -3   1      139.97      114.89      2.60 o
  -4  -3   1      541.05      562.07      6.94 o
  -3  -3   1        0.10        0.72      0.44 o
  -2  -3   1     3127.96     3019.06     56.92 o
  -1  -3   1     8163.79     7796.34     61.49 o
   0  -3   1     9467.87     8896.57     70.24 o
   1  -3   1      388.49      344.48      3.67 o
   2  -3   1       27.20       28.98      0.84 o
   3  -3   1      328.76      294.99      3.65 o
   4  -3   1       24.98       37.89      1.60 o
   5  -3   1       79.77      103.78      1.45 o
   6  -3   1      135.13      143.25      2.97 o
   7  -3   1      712.21      662.34     13.23 o
   8  -3   1      152.50      140.86      4.13 o
   9  -3   1       43.35       38.17      2.69 o
  10  -3   1       55.61       49.13      2.72 o
  11  -3   1        0.04       -1.05      1.05 o
  12  -3   1        0.15       -0.84      1.17 o
  13  -3   1        0.40        0.16      1.52 o
  14  -3   1       25.86       23.70      3.45 o
 -14  -2   1       12.40       18.60      5.06 o
 -13  -2   1        0.58        0.85      1.27 o
 -12  -2   1       14.42       16.14      2.09 o
 -11  -2   1        3.17        3.52      1.30 o
 -10  -2   1       16.33       10.89      1.68 o
  -9  -2   1      159.77      152.59      3.91 o
  -8  -2   1      214.78      201.26      3.63 o
  -7  -2   1       17.31       15.68      0.84 o
  -6  -2   1      223.88      228.25      3.43 o
  -5  -2   1      520.77      583.07      7.29 o
  -4  -2   1     1476.16     1515.15     17.54 o
  -3  -2   1       81.20       70.70      1.24 o
  -2  -2   1    10008.72     9156.06    103.80 o
  -1  -2   1     7132.77     6792.34     59.84 o
   0  -2   1      201.69      194.78      2.16 o
   1  -2   1      171.84      144.18      1.71 o
   2  -2   1     2526.75     2391.29     22.88 o
   3  -2   1      180.74      182.39      2.01 o
   4  -2   1      233.54      250.44      3.22 o
   5  -2   1      468.12      507.44      7.25 o
   6  -2   1      344.17      366.61      8.69 o
   7  -2   1      149.87      157.92      3.39 o
   8  -2   1       98.31      106.26      3.43 o
   9  -2   1      280.90      265.02      7.24 o
  10  -2   1       89.89       88.65      3.48 o
  11  -2   1       22.12       20.85      2.03 o
  12  -2   1        6.45        5.77      1.56 o
  13  -2   1        7.66       10.51      1.98 o
  14  -2   1        5.04        1.31      2.12 o
 -14  -1   1        5.73       11.10      4.73 o
 -13  -1   1        9.54       14.42      2.70 o
 -12  -1   1        1.18        1.82      1.66 o
 -11  -1   1        0.04        0.03      1.11 o
 -10  -1   1       77.34       78.60      2.69 o
  -9  -1   1      107.99      117.07      3.53 o
  -8  -1   1       39.31       44.42      1.80 o
  -7  -1   1        0.08        0.38      0.45 o
  -6  -1   1       35.45       41.74      1.14 o
  -5  -1   1      667.25      719.22      8.82 o
  -4  -1   1       74.01       82.51      1.49 o
  -3  -1   1     1497.38     1508.66     15.84 o
  -2  -1   1      224.51      214.51      2.77 o
  -1  -1   1     6810.78     6252.36     49.69 o
   0  -1   1     2975.99     2779.96     24.86 o
   1  -1   1      684.76      685.54      6.29 o
   2  -1   1     1164.06     1006.44     11.85 o
   3  -1   1      905.01      850.56      9.17 o
   4  -1   1     1694.83     1763.86     20.34 o
   5  -1   1       42.25       38.72      1.09 o
   6  -1   1      122.94      131.43      2.38 o
   7  -1   1       21.80       25.41      1.17 o
   8  -1   1       28.79       31.66      1.54 o
   9  -1   1      265.28      255.16      4.95 o
  10  -1   1      123.38      127.64      4.61 o
  11  -1   1        3.83        2.54      1.26 o
  12  -1   1        0.00       -0.22      1.23 o
  13  -1   1        8.27       10.88      2.72 o
  14  -1   1       51.80       46.67      6.69 o
 -14   0   1        1.06        1.31      3.43 o
 -13   0   1        1.66        2.00      1.96 o
 -12   0   1        2.10       -0.75      1.57 o
 -11   0   1       74.80       73.44      2.92 o
 -10   0   1        0.00       -0.22      0.81 o
  -9   0   1       64.74       60.11      3.09 o
  -8   0   1      152.35      161.20      3.74 o
  -7   0   1       47.96       39.36      1.35 o
  -6   0   1      230.00      254.50      3.86 o
  -5   0   1     1410.83     1509.24     17.60 o
  -4   0   1        7.15        6.07      0.41 o
  -3   0   1      495.35      510.15      4.27 o
  -2   0   1     3712.46     3557.66     27.98 o
  -1   0   1     5531.37     5052.20     46.74 o
   0   0   1       75.68       77.00      1.10 o
   1   0   1     9785.39     8755.30    127.31 o
   2   0   1     1831.58     1794.27     26.28 o
   3   0   1     2772.73     2728.24     30.92 o
   4   0   1      650.94      649.63      7.90 o
   5   0   1      597.44      629.55      8.16 o
   6   0   1      116.81      127.45      2.34 o
   7   0   1        9.20        7.78      0.72 o
   8   0   1      105.30      106.00      2.47 o
   9   0   1     1076.28     1058.72     15.05 o
  10   0   1       48.44       49.25      2.14 o
  11   0   1        7.54        9.30      1.53 o
  12   0   1        8.58        8.33      1.69 o
  13   0   1        4.59        8.64      2.35 o
  14   0   1        5.14        3.43      4.08 o
 -14   1   1        0.29        2.28      3.59 o
 -13   1   1       18.99       23.45      3.13 o
 -12   1   1        5.17        3.69      1.44 o
 -11   1   1       96.17       92.15      3.61 o
 -10   1   1        1.68        0.42      1.02 o
  -9   1   1      155.75      155.20      8.43 o
  -8   1   1        0.13       -0.59      0.59 o
  -7   1   1      416.31      446.65      5.04 o
  -6   1   1      360.65      386.04      4.36 o
  -5   1   1      118.58      135.46      1.86 o
  -4   1   1     1860.19     1912.23     16.11 o
  -3   1   1     4390.24     4236.24     37.47 o
  -2   1   1       13.86       12.01      0.45 o
  -1   1   1     1894.50     1748.21     14.63 o
   0   1   1       50.19       53.67      0.75 o
   1   1   1     2886.51     2710.88     48.27 o
   2   1   1      668.11      657.76     13.54 o
   3   1   1      198.15      170.96      3.92 o
   4   1   1      272.11      297.45      4.58 o
   5   1   1      104.58      113.55      2.37 o
   6   1   1       47.17       51.95      1.24 o
   7   1   1      524.79      509.28      6.24 o
   8   1   1       97.35       95.80      2.26 o
   9   1   1       65.87       71.03      2.50 o
  10   1   1        5.26        4.50      1.03 o
  11   1   1       13.16       15.47      1.60 o
  12   1   1        1.82        1.35      2.28 o
  13   1   1        4.85        5.52      2.25 o
  14   1   1        0.00       -0.49      3.43 o
 -14   2   1        1.54        0.18      2.25 o
 -13   2   1       30.14       39.38      3.74 o
 -12   2   1        2.35       -0.13      1.55 o
 -11   2   1        0.09       -0.12      1.13 o
 -10   2   1       21.59       22.51      2.65 o
  -9   2   1        5.08        1.91      1.10 o
  -8   2   1       47.77       50.95      2.50 o
  -7   2   1      283.90      287.59      4.04 o
  -6   2   1      247.44      292.24      2.98 o
  -5   2   1      298.87      329.72      3.29 o
  -4   2   1       23.45       23.20      0.70 o
  -3   2   1       40.79       37.47      0.79 o
  -2   2   1      100.43      107.42      1.34 o
  -1   2   1     2272.06     2113.15     17.65 o
   0   2   1     4591.13     4405.97     50.59 o
   1   2   1     1332.49     1314.58     15.41 o
   2   2   1     1695.77     1723.04     31.15 o
   3   2   1       44.84       42.56      1.55 o
   4   2   1      195.73      198.17      4.73 o
   5   2   1       43.20       50.47      2.70 o
   6   2   1       17.40       16.00      1.18 o
   7   2   1       41.48       44.32      1.13 o
   8   2   1        0.16        0.13      0.56 o
   9   2   1      115.72      123.73      2.99 o
  10   2   1       32.18       26.76      1.78 o
  11   2   1        1.40       -0.48      1.16 o
  12   2   1       24.62       27.29      2.34 o
  13   2   1       17.90       16.58      2.72 o
 -14   3   1       13.23       11.01      2.56 o
 -13   3   1        9.00       14.06      2.62 o
 -12   3   1        6.38        4.74      1.81 o
 -11   3   1       15.10       11.76      1.82 o
 -10   3   1      211.18      205.82      5.60 o
  -9   3   1       37.45       39.00      1.84 o
  -8   3   1      138.26      133.34      3.58 o
  -7   3   1        0.02       -0.41      0.41 o
  -6   3   1        0.04        0.21      0.41 o
  -5   3   1      318.28      370.12      4.27 o
  -4   3   1      109.01      117.78      1.90 o
  -3   3   1      294.12      324.17      3.39 o
  -2   3   1       67.45       73.95      1.11 o
  -1   3   1      262.51      225.53      2.36 o
   0   3   1      955.49      990.97      9.88 o
   1   3   1        4.31        6.05      0.49 o
   2   3   1       73.16       84.70      2.39 o
   3   3   1      145.65      158.26      5.58 o
   4   3   1     1068.28     1082.67     25.86 o
   5   3   1      275.99      289.86      5.40 o
   6   3   1        0.85        0.31      0.58 o
   7   3   1       19.87       21.78      1.44 o
   8   3   1      244.27      249.33      3.62 o
   9   3   1      188.47      189.54      3.60 o
  10   3   1        3.48        2.44      1.01 o
  11   3   1       15.23       15.43      1.97 o
  12   3   1       33.29       36.98      2.87 o
  13   3   1        1.17        1.70      1.44 o
 -14   4   1       10.55       14.80      2.97 o
 -13   4   1        3.18        5.13      1.66 o
 -12   4   1       28.82       30.75      2.64 o
 -11   4   1        1.18        0.11      1.24 o
 -10   4   1       35.89       37.56      3.18 o
  -9   4   1       11.93        6.34      1.44 o
  -8   4   1        1.83        4.49      1.17 o
  -7   4   1       21.93       21.52      1.37 o
  -6   4   1       10.47        8.88      0.68 o
  -5   4   1      269.95      290.48      3.62 o
  -4   4   1       62.62       69.21      1.36 o
  -3   4   1      333.01      313.84      3.38 o
  -2   4   1      288.57      302.10      3.37 o
  -1   4   1      780.28      786.98      6.95 o
   0   4   1      230.82      246.88      2.61 o
   1   4   1       48.27       55.41      1.37 o
   2   4   1        4.51        4.24      0.46 o
   3   4   1       10.35        5.17      0.46 o
   4   4   1      121.56      136.34      3.14 o
   5   4   1      175.48      155.31      3.54 o
   6   4   1        4.41        3.78      0.85 o
   7   4   1       14.56       14.57      1.30 o
   8   4   1      123.38      131.34      3.17 o
   9   4   1        7.47        7.35      1.02 o
  10   4   1        2.58        2.64      0.96 o
  11   4   1        0.14        1.89      1.06 o
  12   4   1        1.62        3.51      1.62 o
  13   4   1        4.85        7.11      2.44 o
 -13   5   1       11.37       17.62      2.69 o
 -12   5   1       30.14       34.78      3.47 o
 -11   5   1        3.89        4.12      1.52 o
 -10   5   1       47.47       41.73      2.74 o
  -9   5   1        0.11        0.42      0.68 o
  -8   5   1       98.69       94.60      2.43 o
  -7   5   1       10.84       12.35      2.19 o
  -6   5   1      132.43      130.73      2.48 o
  -5   5   1        6.64       11.32      0.96 o
  -4   5   1      132.44      145.82      2.22 o
  -3   5   1       46.82       56.07      1.25 o
  -2   5   1      146.97      147.73      2.08 o
  -1   5   1      805.76      783.67      7.02 o
   0   5   1       45.45       55.04      1.09 o
   1   5   1       30.27       33.07      1.53 o
   2   5   1        0.03        0.63      0.46 o
   3   5   1      612.38      637.57      8.95 o
   4   5   1      274.81      284.29      4.63 o
   5   5   1        0.04        0.14      0.38 o
   6   5   1       49.43       48.01      1.16 o
   7   5   1      361.06      360.74      4.67 o
   8   5   1      115.65      107.93      2.99 o
   9   5   1        0.00       -0.56      0.74 o
  10   5   1        6.19        5.46      1.09 o
  11   5   1        4.30        5.29      1.36 o
  12   5   1        1.18        1.20      1.27 o
 -13   6   1        0.75        0.69      1.63 o
 -12   6   1        3.34        4.67      1.70 o
 -11   6   1       19.61       20.22      2.46 o
 -10   6   1        2.11       -0.37      1.01 o
  -9   6   1       13.24       15.59      1.27 o
  -8   6   1       19.39       18.73      1.33 o
  -7   6   1       25.13       23.37      2.60 o
  -6   6   1       65.17       68.65      1.89 o
  -5   6   1        1.04        0.74      0.64 o
  -4   6   1       74.58       70.14      1.73 o
  -3   6   1       22.62       22.16      0.77 o
  -2   6   1       41.87       43.87      0.92 o
  -1   6   1       29.48       28.50      0.78 o
   0   6   1       18.82       16.30      0.76 o
   1   6   1      126.78      130.30      2.00 o
   2   6   1       88.41       91.37      2.24 o
   3   6   1       77.12       73.30      1.91 o
   4   6   1      313.09      327.24      5.20 o
   5   6   1       58.95       66.03      2.97 o
   6   6   1        0.38        0.26      0.86 o
   7   6   1       65.08       55.21      2.07 o
   8   6   1        1.61        1.23      0.86 o
   9   6   1      117.00      119.54      3.48 o
  10   6   1       14.65       18.11      1.95 o
  11   6   1        0.98       -0.81      1.06 o
  12   6   1        8.11        9.55      1.64 o
 -13   7   1        8.15        8.08      2.17 o
 -12   7   1        1.54        2.75      1.68 o
 -11   7   1        5.12        7.95      1.90 o
 -10   7   1        1.02        0.80      0.92 o
  -9   7   1       35.51       34.88      2.17 o
  -8   7   1       25.25       21.22      1.44 o
  -7   7   1       11.21       10.26      1.15 o
  -6   7   1        0.97        1.21      0.92 o
  -5   7   1      327.57      326.97      6.97 o
  -4   7   1       34.24       30.88      1.26 o
  -3   7   1      118.84      125.67      1.94 o
  -2   7   1      112.61      120.50      1.59 o
  -1   7   1        0.79        0.83      0.41 o
   0   7   1       17.66       19.67      1.62 o
   1   7   1        9.47        8.27      1.14 o
   2   7   1        5.34        4.89      0.49 o
   3   7   1      250.93      260.73      5.36 o
   4   7   1      318.28      336.55      7.22 o
   5   7   1       30.21       25.21      1.48 o
   6   7   1        3.38        2.66      0.96 o
   7   7   1        0.84        0.10      0.95 o
   8   7   1       22.42       19.15      1.52 o
   9   7   1       10.97       11.73      1.61 o
  10   7   1        3.01        3.22      1.20 o
  11   7   1       29.46       33.76      2.24 o
 -12   8   1        3.24        1.31      1.96 o
 -11   8   1        9.90       10.79      1.87 o
 -10   8   1        2.00        1.44      1.09 o
  -9   8   1        9.59       11.70      1.43 o
  -8   8   1      237.00      230.34      4.90 o
  -7   8   1       86.54       82.93      3.29 o
  -6   8   1       88.35       90.23      2.76 o
  -5   8   1      182.56      173.08      3.45 o
  -4   8   1        0.93        0.61      0.73 o
  -3   8   1      122.98      129.58      2.15 o
  -2   8   1       21.85       24.16      1.11 o
  -1   8   1      181.76      197.43      3.44 o
   0   8   1        2.04        2.18      0.74 o
   1   8   1       21.44       20.74      1.19 o
   2   8   1       63.61       64.28      2.47 o
   3   8   1      135.77      139.74      3.67 o
   4   8   1        9.40        8.63      1.12 o
   5   8   1        0.29        0.49      0.92 o
   6   8   1        1.51        0.70      1.96 o
   7   8   1       24.79       23.64      1.81 o
   8   8   1        2.51        2.17      1.13 o
   9   8   1        2.31        1.39      1.13 o
  10   8   1        1.71        2.47      1.27 o
 -11   9   1       40.68       42.54      3.04 o
 -10   9   1        3.21        4.98      2.43 o
  -9   9   1        7.92        8.51      1.55 o
  -8   9   1      130.66      125.11      3.56 o
  -7   9   1       31.93       31.46      2.18 o
  -6   9   1       67.38       65.25      2.54 o
  -5   9   1        7.99        9.04      1.07 o
  -4   9   1        1.94        4.25      0.90 o
  -3   9   1        0.02       -0.20      0.80 o
  -2   9   1      124.06      119.88      2.54 o
  -1   9   1        4.78        4.90      1.19 o
   0   9   1       19.13       18.29      2.59 o
   1   9   1      121.75      113.44      2.77 o
   2   9   1      110.24      119.83      2.80 o
   3   9   1        1.95        3.59      0.92 o
   4   9   1        1.98        0.21      1.09 o
   5   9   1        1.53       -0.08      0.92 o
   6   9   1       29.93       31.76      2.35 o
   7   9   1       16.10       16.20      1.80 o
   8   9   1       19.55       17.91      1.78 o
   9   9   1       21.33       23.19      2.01 o
  10   9   1        0.00        1.82      1.96 o
 -11  10   1        0.12        0.87      1.31 o
 -10  10   1       24.42       32.01      2.23 o
  -9  10   1       14.34       13.85      1.68 o
  -8  10   1        8.67       10.73      1.51 o
  -7  10   1       37.85       39.99      2.42 o
  -6  10   1        3.03        2.39      1.06 o
  -5  10   1      107.15      105.27      3.18 o
  -4  10   1       70.23       68.45      2.15 o
  -3  10   1        0.18       -0.71      0.71 o
  -2  10   1       17.17       17.42      1.48 o
  -1  10   1       53.56       53.87      2.50 o
   0  10   1       37.23       30.24      1.94 o
   1  10   1        0.10       -1.10      1.32 o
   2  10   1       15.38       16.36      1.63 o
   3  10   1       11.00       10.27      1.67 o
   4  10   1        5.45        7.13      1.79 o
   5  10   1        3.21        5.13      1.71 o
   6  10   1       18.75       22.17      2.19 o
   7  10   1        0.60        0.30      1.11 o
   8  10   1        6.75        6.31      1.52 o
   9  10   1       18.33       21.75      5.63 o
 -10  11   1        1.42        3.56      1.42 o
  -9  11   1        0.31       -0.49      1.23 o
  -8  11   1        3.22        1.59      1.26 o
  -7  11   1        1.56        0.26      1.11 o
  -6  11   1       34.19       34.35      2.38 o
  -5  11   1       23.55       21.68      1.95 o
  -4  11   1        8.06        5.55      1.04 o
  -3  11   1       32.63       29.08      1.48 o
  -2  11   1       25.78       25.41      2.09 o
  -1  11   1        5.01        7.52      1.40 o
   0  11   1       29.70       27.93      2.20 o
   1  11   1       53.34       52.67      2.61 o
   2  11   1        4.58        3.94      1.49 o
   3  11   1        2.56        2.35      1.44 o
   4  11   1        0.03       -1.52      1.88 o
   5  11   1        0.01       -0.19      1.25 o
   6  11   1        2.75        3.61      1.60 o
   7  11   1        5.66        6.05      1.53 o
  -8  12   1        0.08       -1.20      1.20 o
  -7  12   1        2.51        1.62      1.53 o
  -6  12   1        4.32        4.09      1.30 o
  -5  12   1        0.00        0.20      1.01 o
  -4  12   1        7.94        9.11      1.25 o
  -3  12   1        0.48        0.61      1.16 o
  -2  12   1        8.62        5.69      1.39 o
  -1  12   1        0.17        0.02      1.19 o
   0  12   1        6.42        5.81      1.41 o
   1  12   1        4.02        3.48      1.71 o
   2  12   1        0.93        0.56      1.37 o
   3  12   1        1.71        2.07      1.96 o
   4  12   1        6.89        5.93      1.76 o
   5  12   1        0.36        0.82      1.49 o
   6  12   1        0.06       -0.82      2.12 o
  -7  13   1        2.36        1.83      1.36 o
  -6  13   1       16.87       16.43      1.79 o
  -5  13   1        8.15        9.45      1.42 o
  -4  13   1       40.11       38.92      2.79 o
  -3  13   1        4.68        4.94      1.60 o
  -2  13   1       18.58       18.39      2.16 o
  -1  13   1        4.63        3.08      2.23 o
   0  13   1        5.30        6.03      2.00 o
   1  13   1       11.10        9.12      2.07 o
   2  13   1       10.51       14.30      2.35 o
   3  13   1        3.55        3.02      1.72 o
   4  13   1        0.25       -1.96      1.96 o
  -4  14   1       12.41       12.14      4.00 o
  -3  14   1       13.09       17.12      2.76 o
  -2  14   1        4.65        5.57      2.00 o
  -1  14   1        1.56        1.13      1.80 o
   0  14   1        0.29        1.47      3.59 o
   1  14   1        0.37       -2.12      2.12 o
  -3 -14   2        2.77        2.10      1.90 o
  -2 -14   2       57.73       62.05      4.26 o
  -1 -14   2        0.42       -1.53      1.53 o
   0 -14   2        0.52       -1.60      1.79 o
   1 -14   2        2.06        1.97      2.37 o
   2 -14   2        3.71        1.14      2.45 o
   3 -14   2        0.07       -0.81      3.51 o
   4 -14   2        4.58        6.52      1.51 o
   5 -14   2        2.72        1.27      1.37 o
  -6 -13   2       20.65       23.47      3.12 o
  -5 -13   2        2.55        0.28      1.38 o
  -4 -13   2        8.44        8.70      2.05 o
  -3 -13   2       12.40       12.26      2.61 o
  -2 -13   2       16.94       19.73      3.02 o
  -1 -13   2        1.53        0.90      1.50 o
   0 -13   2        1.61        3.22      1.65 o
   1 -13   2       11.86       17.04      2.58 o
   2 -13   2        1.06        1.39      1.41 o
   3 -13   2        2.74        0.84      0.98 o
   4 -13   2       17.77       21.99      2.43 o
   5 -13   2        2.85        3.44      1.21 o
   6 -13   2       11.50        9.19      1.56 o
   7 -13   2       14.21       14.61      1.74 o
  -7 -12   2        0.07       -0.03      1.76 o
  -6 -12   2        1.94        0.78      1.49 o
  -5 -12   2       31.50       32.67      2.46 o
  -4 -12   2        9.14        9.91      1.69 o
  -3 -12   2       36.82       39.81      4.00 o
  -2 -12   2       45.11       42.33      3.17 o
  -1 -12   2        6.33        8.62      3.02 o
   0 -12   2       17.94       17.38      2.42 o
   1 -12   2       17.33       17.42      2.41 o
   2 -12   2        2.50        1.25      0.88 o
   3 -12   2       11.62       10.21      1.26 o
   4 -12   2        1.94        2.06      1.07 o
   5 -12   2        0.07       -0.98      0.98 o
   6 -12   2       31.45       35.52      2.15 o
   7 -12   2       28.20       27.94      2.05 o
   8 -12   2       11.78       10.51      1.64 o
   9 -12   2        2.61        1.36      2.05 o
  -8 -11   2        0.23       -0.41      1.31 o
  -7 -11   2        3.31        2.30      1.29 o
  -6 -11   2       38.43       37.84      2.53 o
  -5 -11   2        1.28        0.21      1.16 o
  -4 -11   2        8.15        3.89      1.38 o
  -3 -11   2       16.03       18.29      5.14 o
  -2 -11   2        0.18        0.50      1.14 o
  -1 -11   2       12.93       13.89      1.96 o
   0 -11   2        7.22        6.35      1.17 o
   1 -11   2       32.17       34.22      1.43 o
   2 -11   2       68.85       60.06      1.99 o
   3 -11   2        0.64        1.21      0.86 o
   4 -11   2       22.69       22.54      1.60 o
   5 -11   2        5.38        4.83      1.18 o
   6 -11   2       47.21       54.98      2.43 o
   7 -11   2        5.56        4.23      1.24 o
   8 -11   2        1.42       -0.21      1.12 o
   9 -11   2        2.90        2.14      1.22 o
  10 -11   2        9.80       10.74      1.58 o
  -9 -10   2        0.25       -0.05      1.59 o
  -8 -10   2        2.04        3.57      1.41 o
  -7 -10   2       47.51       45.91      2.69 o
  -6 -10   2       24.43       23.73      2.18 o
  -5 -10   2       21.44       20.80      1.93 o
  -4 -10   2       20.33       20.94      2.18 o
  -3 -10   2      252.51      257.87      7.44 o
  -2 -10   2        3.89        3.02      1.38 o
  -1 -10   2      358.46      331.25      8.77 o
   0 -10   2       53.01       60.99      2.21 o
   1 -10   2       11.60        8.82      0.95 o
   2 -10   2       23.64       24.83      1.31 o
   3 -10   2        2.99        2.65      0.84 o
   4 -10   2      317.64      317.74      5.85 o
   5 -10   2       62.48       69.78      2.53 o
   6 -10   2       99.79      100.38      3.09 o
   7 -10   2        6.74        7.74      1.32 o
   8 -10   2        4.15        2.28      1.14 o
   9 -10   2        8.48        7.97      1.40 o
  10 -10   2        5.32        4.23      1.89 o
  11 -10   2        0.15       -1.44      1.44 o
 -10  -9   2        4.93        7.64      1.77 o
  -9  -9   2        0.09       -0.72      1.09 o
  -8  -9   2        0.00       -0.25      1.01 o
  -7  -9   2       20.30       21.43      1.96 o
  -6  -9   2      179.64      186.27      4.98 o
  -5  -9   2       15.65       18.48      1.24 o
  -4  -9   2      232.31      226.84      4.33 o
  -3  -9   2        0.64        2.39      1.21 o
  -2  -9   2        1.18        1.40      0.91 o
  -1  -9   2      204.89      186.77      3.84 o
   0  -9   2       58.77       62.55      1.70 o
   1  -9   2      113.76      115.12      2.55 o
   2  -9   2       21.71       23.32      1.45 o
   3  -9   2        1.55        1.79      0.74 o
   4  -9   2       70.11       72.37      2.80 o
   5  -9   2      216.09      223.28      4.58 o
   6  -9   2        0.06       -0.83      0.83 o
   7  -9   2        0.00       -0.90      0.90 o
   8  -9   2       16.04       16.61      1.41 o
   9  -9   2        0.07       -0.17      0.89 o
  10  -9   2       15.33       19.81      2.66 o
  11  -9   2        1.05        1.09      1.75 o
 -11  -8   2        0.79        1.86      1.51 o
 -10  -8   2       10.88       12.24      2.00 o
  -9  -8   2       17.18       16.13      3.30 o
  -8  -8   2       34.45       34.78      2.25 o
  -7  -8   2        7.87        6.79      1.75 o
  -6  -8   2        2.67        1.66      1.58 o
  -5  -8   2        0.02       -0.44      0.92 o
  -4  -8   2        2.88        4.62      0.80 o
  -3  -8   2        0.79        2.04      0.79 o
  -2  -8   2       60.50       50.99      3.11 o
  -1  -8   2        3.00        2.13      0.64 o
   0  -8   2      454.10      439.68      6.01 o
   1  -8   2      312.46      311.93      3.74 o
   2  -8   2       51.50       57.60      1.47 o
   3  -8   2      111.54      109.86      2.11 o
   4  -8   2       99.95      101.32      2.28 o
   5  -8   2       82.71       82.67      2.37 o
   6  -8   2       96.04       97.21      2.88 o
   7  -8   2       46.94       41.32      1.92 o
   8  -8   2       17.11       18.35      1.40 o
   9  -8   2        1.19        1.86      0.85 o
  10  -8   2        4.64        7.79      1.81 o
  11  -8   2       10.03       10.35      2.01 o
  12  -8   2       43.40       44.34      4.22 o
 -12  -7   2       39.65       41.96      3.34 o
 -11  -7   2       24.37       19.47      2.19 o
 -10  -7   2        0.02       -1.11      1.11 o
  -9  -7   2       24.10       27.62      2.10 o
  -8  -7   2       90.37       86.95      3.57 o
  -7  -7   2        9.44        5.67      1.21 o
  -6  -7   2       63.56       60.49      2.50 o
  -5  -7   2        0.00       -0.50      0.50 o
  -4  -7   2        5.65        7.99      0.80 o
  -3  -7   2        9.62       11.54      0.70 o
  -2  -7   2      254.35      257.35      3.54 o
  -1  -7   2        0.00        0.01      0.32 o
   0  -7   2       27.58       26.28      0.66 o
   1  -7   2      569.77      573.67      5.79 o
   2  -7   2      125.84      131.76      1.96 o
   3  -7   2      142.77      139.67      2.55 o
   4  -7   2       40.16       36.84      1.35 o
   5  -7   2       37.90       38.48      1.56 o
   6  -7   2       44.31       40.25      2.22 o
   7  -7   2        1.25        1.31      0.81 o
   8  -7   2        0.11        0.57      0.74 o
   9  -7   2       14.55       16.72      2.04 o
  10  -7   2       67.18       63.86      3.37 o
  11  -7   2        3.06        4.10      1.62 o
  12  -7   2        6.26        6.37      2.00 o
 -12  -6   2       33.07       44.01      2.69 o
 -11  -6   2        8.14        5.86      1.53 o
 -10  -6   2        0.02        2.39      1.14 o
  -9  -6   2        6.42        5.99      1.30 o
  -8  -6   2        9.77        7.23      1.30 o
  -7  -6   2      282.60      271.06      5.94 o
  -6  -6   2       20.75       18.75      1.49 o
  -5  -6   2       35.26       36.10      2.57 o
  -4  -6   2        0.70        1.54      0.34 o
  -3  -6   2        6.85        5.65      0.59 o
  -2  -6   2     1335.66     1395.40     15.78 o
  -1  -6   2      498.94      525.67      5.15 o
   0  -6   2      118.31      107.77      1.48 o
   1  -6   2       59.07       69.62      1.23 o
   2  -6   2     1063.32     1097.37     11.11 o
   3  -6   2        0.02       -0.34      0.47 o
   4  -6   2        2.21        1.96      0.51 o
   5  -6   2        4.09        3.29      0.82 o
   6  -6   2        0.76       -0.32      1.11 o
   7  -6   2       53.29       50.16      1.88 o
   8  -6   2        3.47        3.48      1.02 o
   9  -6   2       54.04       61.90      3.52 o
  10  -6   2        1.51        2.08      1.32 o
  11  -6   2        0.25        1.80      1.50 o
  12  -6   2       22.18       24.00      2.61 o
  13  -6   2        7.40        7.95      2.66 o
 -13  -5   2        0.13        0.73      1.69 o
 -12  -5   2       15.72       14.80      1.81 o
 -11  -5   2        2.18        2.73      1.26 o
 -10  -5   2        8.76        9.49      1.49 o
  -9  -5   2      304.02      284.67      6.45 o
  -8  -5   2       90.24       79.77      2.92 o
  -7  -5   2      307.18      294.70      6.15 o
  -6  -5   2        0.00       -0.82      0.82 o
  -5  -5   2        2.17        1.31      0.49 o
  -4  -5   2      248.20      261.28      4.73 o
  -3  -5   2        0.28        2.47      0.48 o
  -2  -5   2     3797.86     3858.60     36.87 o
  -1  -5   2     1733.82     1785.17     15.15 o
   0  -5   2      376.32      411.34      4.12 o
   1  -5   2      250.52      207.60      2.41 o
   2  -5   2       38.72       34.56      1.89 o
   3  -5   2        1.78        0.53      0.56 o
   4  -5   2      168.10      173.00      2.98 o
   5  -5   2        0.32        0.48      0.55 o
   6  -5   2       53.91       55.19      1.65 o
   7  -5   2       95.83      102.30      2.83 o
   8  -5   2      357.71      378.65     10.49 o
   9  -5   2       20.09       20.31      1.99 o
  10  -5   2        0.82        0.93      1.06 o
  11  -5   2       10.82        9.09      1.80 o
  12  -5   2       11.46       16.47      2.22 o
  13  -5   2        2.21        0.37      1.84 o
 -13  -4   2        1.06        2.47      1.73 o
 -12  -4   2        0.92        1.58      1.25 o
 -11  -4   2        0.37        0.59      1.07 o
 -10  -4   2       12.66        8.22      1.32 o
  -9  -4   2        5.78        6.60      1.59 o
  -8  -4   2       26.26       27.38      1.82 o
  -7  -4   2        0.09        0.54      0.80 o
  -6  -4   2      312.48      301.04      5.94 o
  -5  -4   2      140.70      142.99      3.09 o
  -4  -4   2      681.69      774.26     14.75 o
  -3  -4   2      269.62      278.69      3.62 o
  -2  -4   2      538.65      548.60      6.43 o
  -1  -4   2     1997.78     1995.70     16.83 o
   0  -4   2     4690.89     4364.57     38.26 o
   1  -4   2       34.66       31.46      0.86 o
   2  -4   2     2475.82     2385.66     24.82 o
   3  -4   2      682.44      655.52      7.46 o
   4  -4   2        0.24       -0.11      0.39 o
   5  -4   2       46.65       51.66      1.13 o
   6  -4   2      841.29      813.76     17.62 o
   7  -4   2      753.84      752.74     11.07 o
   8  -4   2      247.84      237.00      5.80 o
   9  -4   2      280.75      265.37      6.46 o
  10  -4   2       16.07       16.59      2.72 o
  11  -4   2        1.15        4.23      1.51 o
  12  -4   2       18.48       19.10      2.29 o
  13  -4   2       12.72       14.84      2.22 o
 -13  -3   2        0.24        1.92      1.45 o
 -12  -3   2       11.28       10.16      1.93 o
 -11  -3   2       11.62        8.72      1.65 o
 -10  -3   2       43.28       38.89      2.80 o
  -9  -3   2      237.94      209.77      4.61 o
  -8  -3   2       12.12        8.46      1.22 o
  -7  -3   2        0.00       -0.07      0.76 o
  -6  -3   2      215.19      233.59      3.58 o
  -5  -3   2       19.38       20.11      0.79 o
  -4  -3   2      339.31      360.62      6.46 o
  -3  -3   2     1266.82     1310.45     13.87 o
  -2  -3   2       59.77       61.61      0.83 o
  -1  -3   2     1569.99     1539.05     11.68 o
   0  -3   2     3290.18     3039.66     28.71 o
   1  -3   2    14404.95    13461.60    149.55 o
   2  -3   2       12.20        8.62      1.17 o
   3  -3   2       15.05       12.57      0.54 o
   4  -3   2      118.14      129.23      1.94 o
   5  -3   2        3.14        3.53      0.50 o
   6  -3   2      120.46      124.54      2.86 o
   7  -3   2      627.61      586.79     10.71 o
   8  -3   2      567.36      555.60     16.42 o
   9  -3   2       49.06       47.22      2.51 o
  10  -3   2       25.66       17.39      2.02 o
  11  -3   2        0.01        1.04      1.26 o
  12  -3   2        2.57        1.85      1.59 o
  13  -3   2      117.57      140.33      5.15 o
 -14  -2   2        0.76       -0.31      2.11 o
 -13  -2   2        8.94       10.24      2.06 o
 -12  -2   2        2.56        3.32      2.18 o
 -11  -2   2       37.53       45.87      2.81 o
 -10  -2   2        0.60        1.13      1.13 o
  -9  -2   2       38.19       37.17      1.60 o
  -8  -2   2      158.38      152.43      3.07 o
  -7  -2   2        5.26        6.94      0.72 o
  -6  -2   2      785.38      828.93     15.88 o
  -5  -2   2      727.49      823.64      9.01 o
  -4  -2   2      217.70      235.80      2.90 o
  -3  -2   2     3483.45     3434.87     32.44 o
  -2  -2   2      500.07      503.50      4.44 o
  -1  -2   2      529.16      534.80      4.69 o
   0  -2   2     5845.10     5489.99     48.49 o
   1  -2   2     8776.63     8442.03     80.21 o
   2  -2   2      455.77      435.13      4.20 o
   3  -2   2       10.17       13.92      0.84 o
   4  -2   2      140.40      123.07      2.44 o
   5  -2   2      374.49      397.84      6.20 o
   6  -2   2        0.22        2.44      0.85 o
   7  -2   2       79.38       81.21      2.46 o
   8  -2   2      810.81      759.66     13.34 o
   9  -2   2        5.55        8.37      1.39 o
  10  -2   2      133.55      117.86      3.99 o
  11  -2   2       25.98       23.97      2.12 o
  12  -2   2        1.25        0.33      1.21 o
  13  -2   2        6.85        8.05      1.84 o
  14  -2   2        0.16        3.59      4.08 o
 -14  -1   2        5.47       13.38      4.57 o
 -13  -1   2        0.09       -0.74      1.37 o
 -12  -1   2        2.63        2.44      1.11 o
 -11  -1   2        1.67        0.72      1.17 o
 -10  -1   2        4.10        0.65      0.86 o
  -9  -1   2        4.93        3.59      0.93 o
  -8  -1   2      106.20      110.86      3.13 o
  -7  -1   2      216.26      238.25      3.13 o
  -6  -1   2      546.04      557.20      5.59 o
  -5  -1   2      218.31      232.03      2.73 o
  -4  -1   2      166.82      172.29      2.44 o
  -3  -1   2     1150.15     1114.11      8.95 o
  -2  -1   2      433.00      390.64      3.51 o
  -1  -1   2     1640.96     1590.34     12.05 o
   0  -1   2      707.83      655.77      5.64 o
   1  -1   2     7690.47     7155.79     63.46 o
   2  -1   2     1400.61     1286.86     15.10 o
   3  -1   2      861.37      902.20     10.60 o
   4  -1   2      421.56      426.55      5.42 o
   5  -1   2       14.06       12.11      0.84 o
   6  -1   2        2.27        2.35      0.50 o
   7  -1   2        1.28        2.09      0.60 o
   8  -1   2       11.19       10.37      1.08 o
   9  -1   2        0.54       -0.59      1.01 o
  10  -1   2        1.07        1.71      1.56 o
  11  -1   2        6.66        6.42      1.47 o
  12  -1   2        4.25        6.18      1.64 o
  13  -1   2       37.31       42.76      2.96 o
 -14   0   2        4.52        7.67      4.08 o
 -13   0   2        0.09       -0.29      1.80 o
 -12   0   2        0.19        0.54      1.65 o
 -11   0   2        6.14        8.50      1.49 o
 -10   0   2        0.24        0.13      0.75 o
  -9   0   2      374.41      365.79      6.46 o
  -8   0   2      424.36      417.15      5.90 o
  -7   0   2      437.89      469.94      6.13 o
  -6   0   2      793.45      805.16      8.29 o
  -5   0   2      722.23      850.02     11.35 o
  -4   0   2     2728.26     2788.71     21.91 o
  -3   0   2      175.52      166.25      1.64 o
  -2   0   2      889.68      836.67      7.60 o
  -1   0   2      353.32      339.96      3.46 o
   0   0   2     6418.07     5858.85     59.69 o
   1   0   2      404.08      389.41      6.82 o
   2   0   2      235.81      210.09      3.70 o
   3   0   2      452.50      484.98      8.63 o
   4   0   2      904.59      940.07     11.16 o
   5   0   2       49.96       51.29      1.26 o
   6   0   2      328.46      323.75      5.11 o
   7   0   2        0.28       -0.08      0.48 o
   8   0   2      515.34      507.21      8.41 o
   9   0   2       58.73       54.11      2.10 o
  10   0   2      350.12      356.49     10.51 o
  11   0   2       28.58       38.32      2.80 o
  12   0   2        1.43        1.17      1.34 o
  13   0   2       21.55       25.95      3.50 o
 -14   1   2       39.96       52.34      4.53 o
 -13   1   2        0.87        0.27      1.88 o
 -12   1   2        7.27        7.74      1.71 o
 -11   1   2       14.18       11.57      1.80 o
 -10   1   2       78.78       80.84      5.36 o
  -9   1   2       81.14       77.12      3.04 o
  -8   1   2       14.78       15.28      1.12 o
  -7   1   2       82.75       90.19      1.81 o
  -6   1   2      780.99      828.61      7.40 o
  -5   1   2       69.57       79.27      1.26 o
  -4   1   2     3533.01     3575.94     33.84 o
  -3   1   2      121.37      113.00      1.58 o
  -2   1   2      195.16      188.91      2.05 o
  -1   1   2     4390.34     4086.33     34.05 o
   0   1   2    17999.30    15104.80    425.33 o
   1   1   2     1350.53     1287.01     32.72 o
   2   1   2        5.69       10.64      1.22 o
   3   1   2     3921.95     3974.80     57.77 o
   4   1   2      327.31      340.36      6.03 o
   5   1   2      197.51      205.33      3.63 o
   6   1   2        6.30        9.89      1.42 o
   7   1   2      993.61     1002.59     11.26 o
   8   1   2      611.96      618.69     10.13 o
   9   1   2      228.75      231.70      4.81 o
  10   1   2       75.94       76.59      2.52 o
  11   1   2        2.23        1.07      1.08 o
  12   1   2        3.81        2.12      1.39 o
  13   1   2       28.59       29.63      3.11 o
 -14   2   2        8.77        9.30      2.78 o
 -13   2   2        0.73        0.77      1.41 o
 -12   2   2       11.10       14.95      1.94 o
 -11   2   2       12.25       12.45      2.10 o
 -10   2   2       37.64       36.92      2.42 o
  -9   2   2      266.34      284.71      5.35 o
  -8   2   2       29.63       30.98      1.33 o
  -7   2   2       85.85       79.41      1.97 o
  -6   2   2      667.30      652.81      7.62 o
  -5   2   2     1599.44     1716.65     16.77 o
  -4   2   2      253.10      265.98      3.10 o
  -3   2   2      130.65      120.74      1.76 o
  -2   2   2     1256.63     1257.08     12.09 o
  -1   2   2     4658.30     4428.00     36.78 o
   0   2   2     3449.04     3343.54     38.45 o
   1   2   2      232.42      265.13      3.43 o
   2   2   2     2137.84     2136.15     31.67 o
   3   2   2       79.53       80.21      2.41 o
   4   2   2      131.59      107.73      3.12 o
   5   2   2      154.30      143.39      3.98 o
   6   2   2      103.09      110.66      2.60 o
   7   2   2      520.30      513.93      8.02 o
   8   2   2       11.89       15.65      0.78 o
   9   2   2      177.31      177.53      4.11 o
  10   2   2        3.31        3.47      1.04 o
  11   2   2        2.96        3.04      0.98 o
  12   2   2       14.97       18.39      4.16 o
  13   2   2       10.05        9.96      2.32 o
 -14   3   2        0.20       -1.36      1.50 o
 -13   3   2        1.98        4.03      1.60 o
 -12   3   2        1.12       -0.11      1.68 o
 -11   3   2       22.98       19.51      2.07 o
 -10   3   2      668.09      615.49     11.95 o
  -9   3   2       57.32       49.35      2.54 o
  -8   3   2       16.43       12.99      0.93 o
  -7   3   2        0.03       -0.53      0.53 o
  -6   3   2        0.16       -0.22      0.45 o
  -5   3   2       20.64       28.44      1.39 o
  -4   3   2       10.94       11.07      0.58 o
  -3   3   2      139.89      151.51      2.01 o
  -2   3   2       67.27       69.19      1.09 o
  -1   3   2     6988.81     6826.93     64.25 o
   0   3   2      524.26      514.15      5.74 o
   1   3   2      877.90      891.12     11.90 o
   2   3   2      135.10      152.21      3.15 o
   3   3   2       76.52       66.20      1.93 o
   4   3   2       98.14       91.90      2.88 o
   5   3   2       38.98       45.07      3.26 o
   6   3   2        5.09        7.41      1.32 o
   7   3   2      298.37      286.17      5.20 o
   8   3   2       46.83       51.47      2.08 o
   9   3   2       65.45       62.25      1.93 o
  10   3   2       25.79       22.86      1.74 o
  11   3   2        3.39        0.66      1.50 o
  12   3   2        8.75       12.91      2.69 o
  13   3   2        0.51        0.38      2.28 o
 -14   4   2        4.42        2.50      1.80 o
 -13   4   2        0.03        0.53      1.48 o
 -12   4   2       82.53       80.89      4.47 o
 -11   4   2       25.54       27.37      3.68 o
 -10   4   2       27.44       28.13      4.36 o
  -9   4   2        0.29       -0.65      0.65 o
  -8   4   2       39.62       36.54      1.53 o
  -7   4   2        4.31        4.33      0.84 o
  -6   4   2        5.64        4.50      0.69 o
  -5   4   2       28.81       34.54      1.08 o
  -4   4   2      703.42      685.54      6.76 o
  -3   4   2     1671.31     1709.17     16.51 o
  -2   4   2     2573.25     2528.98     22.53 o
  -1   4   2      175.42      150.67      2.10 o
   0   4   2        7.36        7.11      1.30 o
   1   4   2      955.62     1003.68     13.50 o
   2   4   2     1775.53     1886.41     24.63 o
   3   4   2       18.83       17.63      2.11 o
   4   4   2        8.94       10.01      0.99 o
   5   4   2       75.79       78.12      4.22 o
   6   4   2        0.71        1.87      0.86 o
   7   4   2      366.49      387.88      7.47 o
   8   4   2      350.37      349.01      6.28 o
   9   4   2        9.10        9.98      0.85 o
  10   4   2        1.32        1.36      0.90 o
  11   4   2        2.52        2.76      1.20 o
  12   4   2        0.00       -1.43      1.53 o
 -13   5   2        9.55       14.82      2.92 o
 -12   5   2        1.90        1.20      1.45 o
 -11   5   2       38.82       29.62      2.54 o
 -10   5   2        0.16       -0.63      1.46 o
  -9   5   2       20.99       17.33      1.28 o
  -8   5   2        2.59        0.90      0.83 o
  -7   5   2      174.88      173.53      3.79 o
  -6   5   2       42.42       39.09      1.58 o
  -5   5   2       69.78       68.36      1.53 o
  -4   5   2        9.42        8.44      0.62 o
  -3   5   2      417.55      417.25      4.67 o
  -2   5   2      140.74      138.79      1.92 o
  -1   5   2     1397.12     1439.19     12.40 o
   0   5   2       78.68       85.40      1.92 o
   1   5   2       16.35       18.37      0.94 o
   2   5   2      275.10      285.16      4.55 o
   3   5   2      196.60      186.80      3.21 o
   4   5   2      351.76      365.50      4.96 o
   5   5   2       46.88       44.10      1.94 o
   6   5   2        0.65        1.08      0.83 o
   7   5   2        0.27        0.09      0.75 o
   8   5   2      278.37      264.51      5.16 o
   9   5   2       27.16       29.35      2.27 o
  10   5   2        3.35        3.31      0.96 o
  11   5   2        1.20       -0.48      1.13 o
  12   5   2        0.91        0.53      1.53 o
 -13   6   2        2.20        2.91      1.85 o
 -12   6   2        7.01        3.80      1.75 o
 -11   6   2       55.85       50.65      3.22 o
 -10   6   2        0.58       -0.23      0.86 o
  -9   6   2      203.98      197.21      5.15 o
  -8   6   2        6.32        9.35      1.16 o
  -7   6   2        1.29        1.38      0.87 o
  -6   6   2       96.07      100.54      2.61 o
  -5   6   2       74.51       76.64      1.71 o
  -4   6   2       12.27       10.05      0.77 o
  -3   6   2        6.48        6.52      0.59 o
  -2   6   2      759.83      773.10      7.47 o
  -1   6   2       54.16       57.14      1.43 o
   0   6   2        8.56        6.25      0.59 o
   1   6   2       39.23       40.30      1.58 o
   2   6   2      185.43      204.76      3.74 o
   3   6   2       33.39       37.19      1.40 o
   4   6   2       11.00       11.10      0.86 o
   5   6   2       70.04       64.96      1.78 o
   6   6   2      164.16      166.38      2.84 o
   7   6   2      139.78      139.28      3.58 o
   8   6   2      115.62      119.11      3.16 o
   9   6   2       14.26       12.15      1.56 o
  10   6   2        8.35        9.53      1.19 o
  11   6   2        7.35       11.10      2.92 o
 -13   7   2       11.16        9.17      2.71 o
 -12   7   2        6.27        7.73      3.67 o
 -11   7   2       44.98       48.90      4.57 o
 -10   7   2       46.96       39.40      1.90 o
  -9   7   2      146.52      138.17      3.34 o
  -8   7   2      112.11      111.28      2.90 o
  -7   7   2       49.86       45.85      1.90 o
  -6   7   2        0.96        2.95      0.87 o
  -5   7   2       94.65       91.95      2.74 o
  -4   7   2        9.16       10.12      0.92 o
  -3   7   2      133.86      128.24      2.05 o
  -2   7   2       17.78       16.25      0.87 o
  -1   7   2       31.28       30.45      1.22 o
   0   7   2      142.65      134.71      2.86 o
   1   7   2       91.11       99.80      2.84 o
   2   7   2       76.81       76.71      2.54 o
   3   7   2      260.93      262.40      5.41 o
   4   7   2        0.15       -0.31      0.75 o
   5   7   2      127.46      135.78      4.16 o
   6   7   2       48.13       51.35      2.13 o
   7   7   2      119.14      117.61      3.77 o
   8   7   2        0.01        0.15      0.85 o
   9   7   2        6.07        5.03      1.13 o
  10   7   2       42.67       42.47      2.15 o
  11   7   2        0.31        1.07      1.13 o
 -12   8   2       18.06       16.12      2.27 o
 -11   8   2       20.09       22.59      1.78 o
 -10   8   2       10.08       10.24      1.47 o
  -9   8   2       10.89        9.17      1.39 o
  -8   8   2       90.24       94.65      3.41 o
  -7   8   2       13.00       10.23      1.35 o
  -6   8   2      226.60      227.66      5.16 o
  -5   8   2        0.23       -0.43      0.76 o
  -4   8   2        0.04       -0.32      0.65 o
  -3   8   2      122.26      116.07      2.54 o
  -2   8   2       11.93       11.22      0.88 o
  -1   8   2        0.02        0.70      0.75 o
   0   8   2      199.16      206.78      3.97 o
   1   8   2      128.69      140.67      3.00 o
   2   8   2       28.73       28.29      1.29 o
   3   8   2        7.32        9.20      1.59 o
   4   8   2       31.62       28.99      2.10 o
   5   8   2        0.16       -0.02      0.85 o
   6   8   2       64.85       63.20      2.86 o
   7   8   2        0.02        0.27      0.94 o
   8   8   2       70.55       79.98      5.42 o
   9   8   2       16.13       20.27      2.18 o
  10   8   2        3.92        3.79      1.33 o
 -11   9   2        5.59        9.14      1.55 o
 -10   9   2        0.79        1.10      1.23 o
  -9   9   2        1.05        2.62      1.21 o
  -8   9   2       10.51       10.11      1.47 o
  -7   9   2       40.38       47.29      2.24 o
  -6   9   2        3.23        2.11      1.02 o
  -5   9   2       18.51       15.42      1.33 o
  -4   9   2        7.33        6.14      1.06 o
  -3   9   2        2.07        0.60      0.75 o
  -2   9   2        2.48        2.40      0.96 o
  -1   9   2       27.54       26.70      1.82 o
   0   9   2       97.18       92.47      3.15 o
   1   9   2        6.09        6.88      0.96 o
   2   9   2       23.36       26.21      1.36 o
   3   9   2       46.48       44.26      2.19 o
   4   9   2        0.44        0.62      0.93 o
   5   9   2        2.17        0.82      1.55 o
   6   9   2       12.06       13.27      1.72 o
   7   9   2       39.29       42.13      3.59 o
   8   9   2       29.05       28.67      2.36 o
   9   9   2       10.54       15.58      2.48 o
 -10  10   2       17.02       15.98      1.85 o
  -9  10   2       62.36       68.41      2.86 o
  -8  10   2       21.60       20.46      1.82 o
  -7  10   2       13.50       13.72      1.92 o
  -6  10   2        0.00       -0.10      0.95 o
  -5  10   2       17.87       18.18      1.35 o
  -4  10   2        1.60        0.59      0.84 o
  -3  10   2       42.78       44.20      2.45 o
  -2  10   2      150.75      155.86      4.48 o
  -1  10   2        0.00       -0.07      0.93 o
   0  10   2        1.48        0.00      1.38 o
   1  10   2       16.12       15.63      1.66 o
   2  10   2       72.03       62.69      2.69 o
   3  10   2        0.99        1.06      2.45 o
   4  10   2       18.13       23.31      2.13 o
   5  10   2        7.42       11.65      1.80 o
   6  10   2        0.02        0.06      1.39 o
   7  10   2        5.29        3.10      1.49 o
   8  10   2        1.38        1.18      1.26 o
  -9  11   2        8.92        8.83      1.94 o
  -8  11   2        0.73       -0.55      1.16 o
  -7  11   2       46.34       47.08      3.17 o
  -6  11   2        4.20        4.65      1.20 o
  -5  11   2       17.93       15.44      1.51 o
  -4  11   2       85.99       92.54      2.53 o
  -3  11   2       51.26       52.61      3.21 o
  -2  11   2       42.30       42.10      2.48 o
  -1  11   2        4.23        2.43      1.20 o
   0  11   2        1.44        0.84      1.19 o
   1  11   2       70.05       65.00      5.32 o
   2  11   2        0.01       -1.21      1.31 o
   3  11   2        0.18       -0.57      1.15 o
   4  11   2       10.12       11.31      2.00 o
   5  11   2        0.03        0.49      1.27 o
   6  11   2       14.02       14.06      4.00 o
   7  11   2        3.43        0.00      2.28 o
  -8  12   2        9.73       10.14      1.65 o
  -7  12   2        0.17       -0.67      1.21 o
  -6  12   2       73.54       77.03      2.88 o
  -5  12   2        0.11       -0.56      1.30 o
  -4  12   2       29.49       26.44      2.07 o
  -3  12   2        0.01        0.22      1.20 o
  -2  12   2        6.76        4.73      1.81 o
  -1  12   2        0.03       -0.71      1.09 o
   0  12   2       15.13       18.21      1.97 o
   1  12   2        4.35        6.02      2.04 o
   2  12   2        0.69        0.57      1.38 o
   3  12   2        0.00       -1.21      1.21 o
   4  12   2        0.08        1.34      1.55 o
   5  12   2        0.00       -1.14      2.12 o
  -6  13   2        2.85        1.72      1.30 o
  -5  13   2       39.58       39.89      3.86 o
  -4  13   2        0.20        0.83      2.20 o
  -3  13   2        0.07       -0.11      1.34 o
  -2  13   2        0.85        0.26      1.34 o
  -1  13   2       12.77       14.95      2.03 o
   0  13   2        6.11        5.88      3.75 o
   1  13   2        0.27       -0.54      1.55 o
   2  13   2        5.35        1.99      2.04 o
   3  13   2        0.00       -2.12      2.12 o
  -4 -14   3        1.08       -0.95      1.79 o
  -3 -14   3       23.53       26.82      2.64 o
  -2 -14   3        6.05        6.48      1.78 o
  -1 -14   3       36.36       32.06      3.39 o
   0 -14   3        0.27        0.56      2.69 o
   1 -14   3        0.66       -2.12      2.12 o
   2 -14   3        2.53        2.23      3.59 o
   3 -14   3        7.87        5.94      1.43 o
   4 -14   3        2.93        1.58      1.19 o
   5 -14   3        2.39        1.28      1.51 o
  -6 -13   3        0.11        0.38      1.76 o
  -5 -13   3        2.17        1.96      1.77 o
  -4 -13   3        0.19        1.75      1.44 o
  -3 -13   3        0.78        2.90      1.50 o
  -2 -13   3       22.71       30.49      3.12 o
  -1 -13   3        0.00       -1.37      1.37 o
   0 -13   3        0.10       -0.35      1.33 o
   1 -13   3        0.48        1.35      1.34 o
   2 -13   3        1.59        0.81      1.09 o
   3 -13   3        1.14        0.15      1.01 o
   4 -13   3        4.96        4.46      1.20 o
   5 -13   3        8.67        8.39      1.84 o
   6 -13   3        4.37        4.27      1.37 o
   7 -13   3        0.00       -1.10      1.30 o
  -7 -12   3        0.02        0.96      1.34 o
  -6 -12   3        3.27       -0.65      1.20 o
  -5 -12   3        1.01        2.15      1.30 o
  -4 -12   3        2.69        0.69      1.27 o
  -3 -12   3       10.27       10.84      1.79 o
  -2 -12   3       58.37       60.75      3.80 o
  -1 -12   3       17.10       13.04      3.34 o
   0 -12   3        5.43        4.50      1.96 o
   1 -12   3        5.63        5.89      1.05 o
   2 -12   3       43.61       46.67      1.88 o
   3 -12   3        7.20        4.71      1.12 o
   4 -12   3        9.47        8.62      1.46 o
   5 -12   3        1.22       -0.51      0.95 o
   6 -12   3        0.11       -0.64      1.03 o
   7 -12   3        0.08        0.93      1.12 o
   8 -12   3       16.19       16.38      1.86 o
   9 -12   3        0.23        0.33      1.22 o
  -9 -11   3        3.91        6.93      2.30 o
  -8 -11   3        4.72        3.64      1.84 o
  -7 -11   3        0.09       -0.87      1.20 o
  -6 -11   3       17.47       17.13      2.73 o
  -5 -11   3        1.88        2.56      1.20 o
  -4 -11   3        9.18       10.82      1.60 o
  -3 -11   3       22.17       24.68      2.68 o
  -2 -11   3       10.83       10.03      3.59 o
  -1 -11   3        2.57        0.45      1.32 o
   0 -11   3        0.00       -0.63      0.63 o
   1 -11   3       32.76       31.41      1.98 o
   2 -11   3       25.62       24.02      1.40 o
   3 -11   3      133.49      134.62      3.42 o
   4 -11   3        4.13        2.99      1.01 o
   5 -11   3       12.55       11.40      1.34 o
   6 -11   3       17.41       14.99      1.60 o
   7 -11   3       76.49       82.70      3.44 o
   8 -11   3        2.88        2.64      1.24 o
   9 -11   3        2.46        3.32      1.31 o
  10 -11   3        0.42       -1.26      1.47 o
 -10 -10   3        1.64        0.41      1.85 o
  -9 -10   3        1.73        2.88      1.45 o
  -8 -10   3        0.33       -1.03      1.07 o
  -7 -10   3       20.70       18.29      2.00 o
  -6 -10   3        0.00        0.53      1.07 o
  -5 -10   3        1.60        1.02      1.08 o
  -4 -10   3        0.04       -0.50      1.12 o
  -3 -10   3        3.21        4.58      1.28 o
  -2 -10   3      566.56      549.04     21.62 o
  -1 -10   3       31.77       25.94      2.36 o
   0 -10   3       11.76        9.77      0.91 o
   1 -10   3       49.43       47.82      1.70 o
   2 -10   3      118.49      126.74      3.19 o
   3 -10   3       72.87       67.16      2.15 o
   4 -10   3        4.36        3.72      1.01 o
   5 -10   3        9.94        9.07      1.08 o
   6 -10   3       23.62       23.78      1.73 o
   7 -10   3        0.01        0.18      0.99 o
   8 -10   3       49.19       50.12      3.84 o
   9 -10   3        1.46        0.33      1.10 o
  10 -10   3        5.23        3.44      1.72 o
  11 -10   3        5.26        4.74      2.53 o
 -10  -9   3        0.75        0.79      1.34 o
  -9  -9   3        0.37        0.89      1.25 o
  -8  -9   3       17.44       18.48      2.01 o
  -7  -9   3        1.90        2.55      1.20 o
  -6  -9   3       39.62       44.65      2.47 o
  -5  -9   3       32.15       29.35      2.04 o
  -4  -9   3      244.35      238.73      5.68 o
  -3  -9   3      224.04      215.29      5.24 o
  -2  -9   3        0.95        1.92      1.41 o
  -1  -9   3       19.01       22.39      1.20 o
   0  -9   3      151.53      142.32      2.77 o
   1  -9   3       64.63       64.77      1.90 o
   2  -9   3       95.27       89.73      2.29 o
   3  -9   3       51.84       44.65      1.93 o
   4  -9   3       16.13       20.69      1.27 o
   5  -9   3       23.42       20.04      1.39 o
   6  -9   3      134.27      142.46      3.31 o
   7  -9   3       16.81       14.93      1.56 o
   8  -9   3        1.46        0.18      1.11 o
   9  -9   3        9.09       12.54      1.68 o
  10  -9   3        0.49        1.06      1.51 o
  11  -9   3        0.06        0.92      1.53 o
 -11  -8   3        2.20        0.60      1.47 o
 -10  -8   3        0.14       -0.27      1.19 o
  -9  -8   3        0.60       -0.35      1.08 o
  -8  -8   3       19.01       15.29      1.80 o
  -7  -8   3        1.96        1.20      0.97 o
  -6  -8   3        5.58        6.98      1.29 o
  -5  -8   3      161.37      173.39      4.58 o
  -4  -8   3        8.31        7.38      1.28 o
  -3  -8   3       80.88       75.96      2.87 o
  -2  -8   3      221.81      214.87      3.54 o
  -1  -8   3      389.18      411.16      5.63 o
   0  -8   3        7.28        4.77      0.49 o
   1  -8   3      292.78      309.56      3.94 o
   2  -8   3       47.83       40.20      1.26 o
   3  -8   3        0.11        0.37      0.56 o
   4  -8   3       30.75       26.56      1.27 o
   5  -8   3      275.52      272.87      4.65 o
   6  -8   3        3.18        2.50      0.90 o
   7  -8   3       56.64       55.07      2.02 o
   8  -8   3        0.68        0.10      0.81 o
   9  -8   3        2.28        3.04      2.05 o
  10  -8   3        0.50        1.00      1.46 o
  11  -8   3       49.92       49.20      3.37 o
  12  -8   3        4.74        3.99      3.18 o
 -12  -7   3       13.62       14.31      2.36 o
 -11  -7   3       37.90       39.34      2.80 o
 -10  -7   3        0.01       -0.28      1.49 o
  -9  -7   3       10.68        8.75      1.50 o
  -8  -7   3        1.30       -0.93      0.93 o
  -7  -7   3        0.48       -0.26      1.17 o
  -6  -7   3        6.19        7.29      1.53 o
  -5  -7   3       11.57       13.55      1.81 o
  -4  -7   3      158.33      154.99      3.24 o
  -3  -7   3      553.44      548.96      7.41 o
  -2  -7   3      135.17      140.81      2.33 o
  -1  -7   3      320.84      315.13      3.49 o
   0  -7   3       33.94       26.97      0.83 o
   1  -7   3      616.56      602.73      6.11 o
   2  -7   3        0.46        0.14      0.51 o
   3  -7   3       11.21       10.04      0.84 o
   4  -7   3       32.08       33.41      1.30 o
   5  -7   3       17.63       19.84      1.26 o
   6  -7   3        5.57        7.58      1.15 o
   7  -7   3      103.15      105.13      2.58 o
   8  -7   3      281.60      280.93      5.70 o
   9  -7   3       25.03       19.51      2.86 o
  10  -7   3       48.01       50.89      7.84 o
  11  -7   3        4.90        4.53      1.77 o
  12  -7   3        4.19        3.02      1.76 o
 -12  -6   3       32.32       40.59      3.79 o
 -11  -6   3        9.07       12.56      1.83 o
 -10  -6   3       79.58       74.14      3.24 o
  -9  -6   3        8.86        8.53      1.43 o
  -8  -6   3       45.81       46.83      3.11 o
  -7  -6   3        4.17        2.43      0.97 o
  -6  -6   3       36.92       32.31      1.88 o
  -5  -6   3      339.61      339.06      5.50 o
  -4  -6   3        6.31        4.28      0.62 o
  -3  -6   3     1504.01     1566.72     19.63 o
  -2  -6   3      126.59      136.16      1.72 o
  -1  -6   3      448.63      472.58      6.21 o
   0  -6   3      132.46      134.78      1.81 o
   1  -6   3      169.86      149.63      2.02 o
   2  -6   3      533.15      506.69      6.05 o
   3  -6   3       15.23       12.98      0.83 o
   4  -6   3      144.49      133.68      2.45 o
   5  -6   3        1.81        2.80      1.28 o
   6  -6   3      458.53      448.43      6.41 o
   7  -6   3      224.70      226.26      4.71 o
   8  -6   3      365.77      368.76      8.22 o
   9  -6   3       35.73       26.84      2.60 o
  10  -6   3        7.16       10.30      1.82 o
  11  -6   3       16.94       18.23      2.31 o
  12  -6   3        9.80       15.20      2.31 o
  13  -6   3        3.53        1.85      2.11 o
 -13  -5   3       15.28       13.66      2.33 o
 -12  -5   3        3.33        3.76      1.30 o
 -11  -5   3        0.29        0.44      1.07 o
 -10  -5   3        3.03        3.09      1.24 o
  -9  -5   3      205.93      196.17      6.53 o
  -8  -5   3      102.72      101.40      3.42 o
  -7  -5   3        1.84        0.50      1.23 o
  -6  -5   3      154.36      159.01      3.09 o
  -5  -5   3        2.53        6.10      1.02 o
  -4  -5   3       10.02       14.87      0.73 o
  -3  -5   3        7.45       11.95      0.92 o
  -2  -5   3       93.03       99.38      1.26 o
  -1  -5   3     1219.82     1296.84     10.51 o
   0  -5   3     4032.22     4110.94     38.92 o
   1  -5   3        7.61        8.29      0.54 o
   2  -5   3      926.80      927.43     10.32 o
   3  -5   3      556.38      566.70      6.72 o
   4  -5   3      132.57      134.93      3.92 o
   5  -5   3       77.81       79.77      1.77 o
   6  -5   3       53.92       53.41      2.60 o
   7  -5   3      195.92      184.37      4.86 o
   8  -5   3      306.05      291.84      6.84 o
   9  -5   3       81.86       77.95      3.35 o
  10  -5   3       10.43       10.03      1.74 o
  11  -5   3       22.58       22.51      3.27 o
  12  -5   3        0.99       -0.72      1.38 o
  13  -5   3        2.37       -0.13      1.85 o
 -13  -4   3       15.93       21.63      2.65 o
 -12  -4   3        9.19        8.55      1.57 o
 -11  -4   3        3.90        4.90      1.28 o
 -10  -4   3        0.02        0.26      0.99 o
  -9  -4   3       49.53       44.78      2.44 o
  -8  -4   3        0.20        0.82      0.90 o
  -7  -4   3        3.76        3.80      1.76 o
  -6  -4   3      143.61      140.03      2.53 o
  -5  -4   3      210.64      217.28      2.99 o
  -4  -4   3      756.13      835.35      9.19 o
  -3  -4   3      105.00      104.17      1.29 o
  -2  -4   3      656.54      688.17      5.78 o
  -1  -4   3      242.76      226.10      2.34 o
   0  -4   3     1653.24     1699.10     15.26 o
   1  -4   3      385.14      395.35      4.02 o
   2  -4   3      103.81      112.09      1.89 o
   3  -4   3      251.26      246.33      3.31 o
   4  -4   3       36.92       39.30      1.12 o
   5  -4   3       61.67       55.18      1.72 o
   6  -4   3      436.77      434.78     13.29 o
   7  -4   3        4.08        3.23      1.26 o
   8  -4   3        4.11        6.10      1.31 o
   9  -4   3       47.85       40.30      2.46 o
  10  -4   3        0.06       -0.11      1.13 o
  11  -4   3       13.13        9.82      1.75 o
  12  -4   3       35.68       45.64      3.22 o
  13  -4   3       13.35       12.57      2.21 o
 -14  -3   3       10.95       10.77      4.41 o
 -13  -3   3        1.10        1.09      1.51 o
 -12  -3   3        0.09       -0.41      1.29 o
 -11  -3   3       23.22       19.04      2.16 o
 -10  -3   3       86.69       79.71      3.20 o
  -9  -3   3       24.35       24.58      1.74 o
  -8  -3   3        0.42        0.07      0.93 o
  -7  -3   3      284.68      292.70      4.27 o
  -6  -3   3       28.76       26.08      0.78 o
  -5  -3   3      210.54      256.46      3.04 o
  -4  -3   3      226.35      251.15      4.88 o
  -3  -3   3        0.74       -0.01      0.23 o
  -2  -3   3       87.34       76.30      1.07 o
  -1  -3   3     2140.90     2038.87     17.02 o
   0  -3   3     1969.90     1932.70     18.25 o
   1  -3   3      699.63      683.36      6.89 o
   2  -3   3        0.84        1.13      0.31 o
   3  -3   3     2933.93     2955.09     26.36 o
   4  -3   3     1706.44     1723.80     29.59 o
   5  -3   3      425.85      463.09      9.42 o
   6  -3   3       94.36       91.91      3.38 o
   7  -3   3       74.47       70.15      2.72 o
   8  -3   3      391.98      367.83      7.74 o
   9  -3   3        0.32        2.21      1.17 o
  10  -3   3       52.43       51.42      2.75 o
  11  -3   3       25.63       21.79      2.16 o
  12  -3   3       16.57       16.23      2.10 o
  13  -3   3        0.16        0.33      2.04 o
 -14  -2   3        0.27        2.45      3.43 o
 -13  -2   3       16.06       23.94      2.60 o
 -12  -2   3        4.87        6.46      1.61 o
 -11  -2   3        1.33        2.35      1.34 o
 -10  -2   3      101.60       78.75      4.68 o
  -9  -2   3       82.21       73.86      2.65 o
  -8  -2   3       17.75       23.75      1.62 o
  -7  -2   3      338.04      334.86      4.79 o
  -6  -2   3       34.89       41.57      1.03 o
  -5  -2   3      717.74      744.51      8.59 o
  -4  -2   3     3113.29     3099.26     24.45 o
  -3  -2   3      540.04      539.86      4.61 o
  -2  -2   3      259.84      236.99      2.34 o
  -1  -2   3     3420.38     3263.11     26.95 o
   0  -2   3      575.41      541.90      5.11 o
   1  -2   3       84.59       82.88      1.25 o
   2  -2   3     1725.84     1733.56     15.58 o
   3  -2   3     2704.89     2774.30     53.80 o
   4  -2   3       72.73       85.24      3.01 o
   5  -2   3       68.65      101.57      2.67 o
   6  -2   3        2.26        1.07      0.55 o
   7  -2   3      123.12      109.94      3.13 o
   8  -2   3       70.68       63.53      2.95 o
   9  -2   3      302.20      285.89      6.57 o
  10  -2   3       13.40       11.78      1.68 o
  11  -2   3        1.22        2.49      1.35 o
  12  -2   3       46.34       46.13      4.99 o
  13  -2   3        0.57        0.51      1.48 o
 -14  -1   3       10.49       24.47      5.22 o
 -13  -1   3        0.03       -1.41      4.65 o
 -12  -1   3       15.80       17.21      1.79 o
 -11  -1   3        7.78        8.16      1.60 o
 -10  -1   3        5.49       11.11      1.66 o
  -9  -1   3       22.22       22.62      1.56 o
  -8  -1   3       13.84       12.95      0.95 o
  -7  -1   3      184.29      193.19      3.00 o
  -6  -1   3     1809.21     1943.60     21.72 o
  -5  -1   3     2960.25     3270.10     25.83 o
  -4  -1   3       27.21       33.84      0.63 o
  -3  -1   3      240.51      233.26      2.34 o
  -2  -1   3      318.67      286.29      2.75 o
  -1  -1   3        4.92        2.33      0.26 o
   0  -1   3      258.11      260.29      3.33 o
   1  -1   3       61.24       79.74      1.26 o
   2  -1   3     2478.72     2464.38     31.80 o
   3  -1   3       22.43       15.36      1.07 o
   4  -1   3      433.36      508.85      7.25 o
   5  -1   3      231.22      251.10      3.79 o
   6  -1   3       42.30       36.32      1.17 o
   7  -1   3        5.86        6.85      0.75 o
   8  -1   3       14.86       16.37      1.50 o
   9  -1   3      141.68      137.14      4.05 o
  10  -1   3       73.98       73.46      3.10 o
  11  -1   3        0.81       -0.61      1.11 o
  12  -1   3       76.96       78.42      3.56 o
  13  -1   3       31.35       38.49      2.86 o
 -14   0   3        5.67        4.16      2.31 o
 -13   0   3        0.19        1.38      1.88 o
 -12   0   3        1.33        1.83      2.45 o
 -11   0   3        0.28        2.20      1.13 o
 -10   0   3      108.19       92.68      4.55 o
  -9   0   3        7.02        7.81      1.19 o
  -8   0   3       50.35       52.65      1.65 o
  -7   0   3      302.57      300.82      4.04 o
  -6   0   3       85.40       81.63      1.19 o
  -5   0   3      396.17      418.45      4.56 o
  -4   0   3      476.33      464.56      4.55 o
  -3   0   3     1997.19     1916.94     17.01 o
  -2   0   3        6.61        9.19      0.42 o
  -1   0   3       60.05       54.60      0.80 o
   0   0   3      127.27       99.08      1.19 o
   1   0   3       10.63       18.54      0.82 o
   2   0   3      588.93      606.12     11.61 o
   3   0   3      361.71      372.25      6.41 o
   4   0   3     1120.66     1182.95     15.78 o
   5   0   3      246.03      271.87      3.75 o
   6   0   3      212.33      224.03      3.37 o
   7   0   3      141.74      149.54      3.29 o
   8   0   3      114.87      114.71      2.79 o
   9   0   3       16.06       13.03      1.45 o
  10   0   3      150.05      140.87      4.15 o
  11   0   3        0.77        1.48      1.29 o
  12   0   3      155.46      168.12      5.16 o
  13   0   3        2.88        0.83      1.47 o
 -14   1   3        3.28        7.46      2.59 o
 -13   1   3        5.23       11.52      2.62 o
 -12   1   3        0.00       -1.23      1.23 o
 -11   1   3       52.27       44.84      2.65 o
 -10   1   3       92.54       92.27      3.46 o
  -9   1   3        9.10        9.24      1.30 o
  -8   1   3        0.76       -0.65      0.65 o
  -7   1   3       21.19       16.57      0.88 o
  -6   1   3       53.87       62.06      1.30 o
  -5   1   3     1089.41     1128.32     10.45 o
  -4   1   3      203.73      204.46      2.38 o
  -3   1   3       61.33       57.95      1.08 o
  -2   1   3        3.64        4.68      0.76 o
  -1   1   3      144.54      157.94      1.73 o
   0   1   3      804.59      754.52      8.26 o
   1   1   3        5.53        7.76      0.45 o
   2   1   3     1555.95     1583.45     29.13 o
   3   1   3        0.10        1.04      0.52 o
   4   1   3      352.23      395.63      8.93 o
   5   1   3       10.20        4.04      0.72 o
   6   1   3      794.65      828.96     11.66 o
   7   1   3       53.10       51.00      1.41 o
   8   1   3       92.89       92.88      2.22 o
   9   1   3        1.69        1.08      0.81 o
  10   1   3       14.13       15.81      1.58 o
  11   1   3        0.55        1.48      1.17 o
  12   1   3        0.07       -1.11      1.11 o
  13   1   3        1.00        3.33      1.97 o
 -14   2   3        1.41        4.35      3.10 o
 -13   2   3        0.15        0.05      1.32 o
 -12   2   3        2.20        1.28      1.31 o
 -11   2   3        6.72        5.46      1.44 o
 -10   2   3       89.36       72.93      3.19 o
  -9   2   3       21.59       27.51      2.04 o
  -8   2   3       28.20       29.19      1.24 o
  -7   2   3      933.62     1000.13     11.12 o
  -6   2   3        3.18        5.27      0.59 o
  -5   2   3        5.45        4.26      0.44 o
  -4   2   3        0.11        0.61      0.39 o
  -3   2   3       27.23       31.08      0.89 o
  -2   2   3      435.62      436.25      4.60 o
  -1   2   3      324.60      340.87      3.56 o
   0   2   3     2033.98     2125.41     27.59 o
   1   2   3       17.77       21.91      0.85 o
   2   2   3      200.44      196.82      3.80 o
   3   2   3        6.01        7.60      0.86 o
   4   2   3       28.84       40.87      2.53 o
   5   2   3      156.83      180.75      4.74 o
   6   2   3      134.60      128.32      3.39 o
   7   2   3      230.95      237.32      4.55 o
   8   2   3      279.42      267.73      5.14 o
   9   2   3       39.17       44.17      2.08 o
  10   2   3        0.06       -0.19      1.08 o
  11   2   3       53.23       60.34      2.67 o
  12   2   3       10.06        9.95      1.95 o
  13   2   3        2.96        5.06      4.08 o
 -14   3   3        0.41        0.46      2.36 o
 -13   3   3        1.86        4.07      1.60 o
 -12   3   3        0.22       -0.05      2.40 o
 -11   3   3       26.31       20.86      2.09 o
 -10   3   3      218.22      209.30      5.73 o
  -9   3   3      285.59      262.45      4.97 o
  -8   3   3      205.70      201.41      3.63 o
  -7   3   3        1.20        1.46      0.72 o
  -6   3   3        0.77        0.61      0.49 o
  -5   3   3       92.79       91.47      1.53 o
  -4   3   3      151.34      157.63      2.49 o
  -3   3   3        5.33        4.15      0.49 o
  -2   3   3       41.01       32.35      0.83 o
  -1   3   3       19.48       17.68      0.51 o
   0   3   3     1150.18     1221.57     14.25 o
   1   3   3     1046.63     1072.59     14.29 o
   2   3   3      223.44      207.86      2.99 o
   3   3   3      215.46      240.66      4.72 o
   4   3   3       60.08       65.52      2.48 o
   5   3   3      172.39      177.24      7.42 o
   6   3   3       21.74       23.01      1.49 o
   7   3   3       37.98       40.59      1.77 o
   8   3   3        0.91        1.49      0.83 o
   9   3   3        3.20        2.36      0.93 o
  10   3   3       18.66       17.11      1.60 o
  11   3   3        0.24        0.58      1.41 o
  12   3   3       31.61       30.69      2.71 o
 -14   4   3       10.37       13.73      2.43 o
 -13   4   3       12.37       11.39      2.10 o
 -12   4   3        2.90        3.41      1.58 o
 -11   4   3        3.43        7.20      1.64 o
 -10   4   3        2.74        9.05      1.53 o
  -9   4   3        1.14       -0.71      0.73 o
  -8   4   3        1.47       -0.80      0.80 o
  -7   4   3       36.86       34.54      1.58 o
  -6   4   3        0.06        0.28      0.65 o
  -5   4   3      302.23      314.27      3.95 o
  -4   4   3      262.99      270.39      3.40 o
  -3   4   3     1653.39     1697.41     16.42 o
  -2   4   3      660.07      724.83      7.49 o
  -1   4   3       32.42       27.56      1.18 o
   0   4   3      398.02      462.46      5.91 o
   1   4   3       25.90       21.67      1.25 o
   2   4   3       50.32       52.22      1.81 o
   3   4   3       38.89       38.14      0.97 o
   4   4   3        7.49        5.13      0.87 o
   5   4   3      193.72      199.93      4.72 o
   6   4   3      118.16      114.66      3.34 o
   7   4   3       19.80       17.59      1.38 o
   8   4   3        2.76        2.93      0.95 o
   9   4   3        0.05       -0.60      0.83 o
  10   4   3        8.79       10.58      1.72 o
  11   4   3        1.56        4.75      2.11 o
  12   4   3        0.65       -0.63      1.96 o
 -13   5   3        0.67       -0.54      1.65 o
 -12   5   3       23.19       29.22      2.76 o
 -11   5   3        1.17       -0.42      1.36 o
 -10   5   3      140.54      142.23      3.19 o
  -9   5   3      228.78      226.13      4.23 o
  -8   5   3       98.37      100.08      3.02 o
  -7   5   3       26.88       24.57      1.45 o
  -6   5   3       67.73       78.53      1.79 o
  -5   5   3      227.86      227.68      3.22 o
  -4   5   3       87.21       90.72      2.03 o
  -3   5   3      230.63      240.13      2.89 o
  -2   5   3        0.26        0.22      0.39 o
  -1   5   3     1071.79     1165.66     15.01 o
   0   5   3      637.33      661.57      7.50 o
   1   5   3      106.17       96.56      2.21 o
   2   5   3       18.60       16.08      1.13 o
   3   5   3      120.51      117.48      2.35 o
   4   5   3      102.48      107.57      2.95 o
   5   5   3        0.31        0.48      0.75 o
   6   5   3        2.91        1.45      0.85 o
   7   5   3       78.38       73.82      2.84 o
   8   5   3       78.90       70.20      2.60 o
   9   5   3       11.88        9.66      1.60 o
  10   5   3       13.34       10.44      1.83 o
  11   5   3        0.08        0.49      0.99 o
 -13   6   3        4.68        4.74      2.20 o
 -12   6   3       18.35       21.62      3.09 o
 -11   6   3        3.77        4.22      1.03 o
 -10   6   3       76.39       84.48      2.88 o
  -9   6   3        1.52       -0.85      0.85 o
  -8   6   3        2.03        1.23      0.92 o
  -7   6   3        0.35       -0.17      0.83 o
  -6   6   3        6.99        6.25      0.82 o
  -5   6   3       61.96       62.51      1.62 o
  -4   6   3       14.60       19.21      0.99 o
  -3   6   3      138.36      136.44      1.99 o
  -2   6   3        8.93        9.00      0.63 o
  -1   6   3       18.99       24.61      1.05 o
   0   6   3       98.03      108.34      2.23 o
   1   6   3        4.27        3.72      0.50 o
   2   6   3       32.58       32.39      1.40 o
   3   6   3       30.76       34.39      1.84 o
   4   6   3       17.16       18.71      1.84 o
   5   6   3      186.78      188.98      3.41 o
   6   6   3       10.60       10.85      0.73 o
   7   6   3       34.44       26.21      1.87 o
   8   6   3        1.15       -1.06      1.06 o
   9   6   3       20.18       19.52      2.08 o
  10   6   3       14.31       17.35      2.09 o
  11   6   3       10.31       10.79      1.35 o
 -12   7   3        1.54        0.72      1.53 o
 -11   7   3       16.44       21.51      1.74 o
 -10   7   3       10.78       10.61      1.48 o
  -9   7   3        4.70        3.21      1.12 o
  -8   7   3       50.51       47.04      3.79 o
  -7   7   3       16.32       17.94      1.91 o
  -6   7   3        4.55        3.23      0.81 o
  -5   7   3       23.91       20.12      1.14 o
  -4   7   3      146.70      145.55      2.67 o
  -3   7   3       25.47       26.45      1.10 o
  -2   7   3       29.04       30.44      1.07 o
  -1   7   3       14.49       16.71      1.17 o
   0   7   3       43.93       43.94      1.59 o
   1   7   3       60.24       62.64      2.89 o
   2   7   3      113.97      113.76      3.19 o
   3   7   3       14.18       14.74      1.59 o
   4   7   3        1.02        0.58      1.21 o
   5   7   3      128.66      129.23      3.43 o
   6   7   3       16.93       22.10      1.71 o
   7   7   3        2.13        1.90      0.90 o
   8   7   3       32.81       34.98      1.77 o
   9   7   3        3.14        5.61      1.06 o
  10   7   3        7.59        9.41      2.55 o
 -12   8   3       21.01       19.76      2.42 o
 -11   8   3        1.55       -0.03      1.18 o
 -10   8   3       83.51       90.08      3.13 o
  -9   8   3       47.55       51.18      3.30 o
  -8   8   3       40.80       37.96      2.07 o
  -7   8   3       53.64       51.55      2.27 o
  -6   8   3       68.31       72.46      2.90 o
  -5   8   3       46.79       43.06      1.73 o
  -4   8   3        0.01       -0.43      0.79 o
  -3   8   3        0.35       -0.35      0.75 o
  -2   8   3      305.72      308.41      6.31 o
  -1   8   3       25.39       26.60      2.92 o
   0   8   3        2.28        0.99      0.97 o
   1   8   3       71.86       78.17      2.33 o
   2   8   3        1.44        1.28      0.93 o
   3   8   3       66.22       70.71      2.62 o
   4   8   3        0.88       -0.62      0.90 o
   5   8   3       29.01       27.79      1.72 o
   6   8   3        1.91        2.47      1.17 o
   7   8   3       92.00       89.96      3.47 o
   8   8   3        7.32        7.17      1.19 o
   9   8   3        3.98        6.77      1.27 o
 -11   9   3       15.66       13.62      1.77 o
 -10   9   3       11.87       14.15      1.68 o
  -9   9   3       50.40       51.93      2.50 o
  -8   9   3        1.91        5.31      1.72 o
  -7   9   3       39.57       35.07      2.85 o
  -6   9   3       58.76       63.42      2.42 o
  -5   9   3       72.18       75.60      2.29 o
  -4   9   3      139.64      132.61      2.95 o
  -3   9   3        0.13       -0.64      0.64 o
  -2   9   3        9.47        6.73      1.31 o
  -1   9   3       15.41       15.66      1.57 o
   0   9   3       16.72       15.47      1.55 o
   1   9   3        7.25        5.62      0.93 o
   2   9   3      104.69      104.55      2.66 o
   3   9   3        0.00       -0.20      0.93 o
   4   9   3       14.35       13.01      1.53 o
   5   9   3      107.64      104.21      3.99 o
   6   9   3       13.25       11.43      1.72 o
   7   9   3       14.19       13.72      1.80 o
   8   9   3       14.36       18.03      1.75 o
   9   9   3       15.04       16.47      1.73 o
 -10  10   3        2.28        0.07      1.29 o
  -9  10   3       10.74       12.34      1.73 o
  -8  10   3        0.00       -0.12      1.15 o
  -7  10   3        4.07        1.44      1.45 o
  -6  10   3       70.45       67.04      2.60 o
  -5  10   3       27.95       29.19      1.63 o
  -4  10   3       16.74       20.37      1.33 o
  -3  10   3       62.16       60.96      2.88 o
  -2  10   3        0.83       -0.30      1.96 o
  -1  10   3       14.36       14.78      1.67 o
   0  10   3        3.61        2.85      1.24 o
   1  10   3      131.38      130.54      4.05 o
   2  10   3        0.48        1.32      1.10 o
   3  10   3        2.93        1.06      1.18 o
   4  10   3        8.04       10.04      1.72 o
   5  10   3        3.90        6.88      1.60 o
   6  10   3        0.24        0.73      1.29 o
   7  10   3        1.34        3.59      1.96 o
  -9  11   3        8.97        9.32      1.81 o
  -8  11   3       29.83       32.70      2.57 o
  -7  11   3        0.04       -1.21      1.21 o
  -6  11   3       10.62       11.72      2.21 o
  -5  11   3       32.13       32.20      1.83 o
  -4  11   3       23.18       20.15      1.82 o
  -3  11   3       15.51       13.87      1.84 o
  -2  11   3       94.15      112.00      3.96 o
  -1  11   3        0.01       -0.95      1.02 o
   0  11   3        2.17        2.30      1.27 o
   1  11   3        5.45        4.93      1.97 o
   2  11   3        5.63        4.55      1.65 o
   3  11   3       20.05       17.21      3.51 o
   4  11   3       36.40       39.32      3.92 o
   5  11   3        1.17       -0.65      1.79 o
  -7  12   3       10.00       12.03      1.84 o
  -6  12   3        6.29        6.80      1.43 o
  -5  12   3       49.83       60.05      4.46 o
  -4  12   3        0.78       -0.19      1.29 o
  -3  12   3       42.73       44.15      3.87 o
  -2  12   3        1.48        0.75      1.60 o
  -1  12   3        0.76       -0.29      1.20 o
   0  12   3       12.52       14.15      4.32 o
   1  12   3        4.03        3.65      1.80 o
   2  12   3        0.21        0.65      1.96 o
   3  12   3        3.95        3.75      2.28 o
  -5  13   3       19.64       27.66      3.40 o
  -4  13   3       20.02       17.79      4.08 o
  -3  13   3        6.18        3.95      2.07 o
  -2  13   3        1.07       -1.22      1.73 o
  -1  13   3        7.59        8.42      2.36 o
   0  13   3        2.65        1.14      2.77 o
  -4 -14   4        4.22        1.88      2.00 o
  -3 -14   4       10.21       10.98      2.04 o
  -2 -14   4       63.24       67.05      3.63 o
  -1 -14   4        3.13        0.87      1.48 o
   0 -14   4        2.80        1.60      1.76 o
   1 -14   4       13.97       14.20      2.58 o
   2 -14   4        0.38       -0.43      2.40 o
   3 -14   4        6.39        3.98      2.28 o
   4 -14   4       10.52       13.52      1.94 o
   5 -14   4       12.18       14.49      1.76 o
  -6 -13   4        0.49       -0.10      1.76 o
  -5 -13   4        4.72        3.69      1.64 o
  -4 -13   4       17.29       19.40      2.85 o
  -3 -13   4        8.73       10.31      1.84 o
  -2 -13   4        0.35        0.28      1.43 o
  -1 -13   4        5.89        6.26      1.64 o
   0 -13   4       17.14       22.92      2.88 o
   1 -13   4        3.02        0.98      1.01 o
   2 -13   4        8.11        7.14      1.42 o
   3 -13   4        0.08       -1.10      1.10 o
   4 -13   4        5.59        8.97      1.40 o
   5 -13   4       18.38       16.69      1.85 o
   6 -13   4        4.86        3.13      1.31 o
   7 -13   4        0.02       -0.85      1.20 o
  -7 -12   4        1.46        2.98      1.49 o
  -6 -12   4       26.84       30.10      2.56 o
  -5 -12   4       13.03       14.45      2.63 o
  -4 -12   4        3.27        4.40      1.61 o
  -3 -12   4        8.11        8.37      1.68 o
  -2 -12   4       13.66       14.33      1.91 o
  -1 -12   4        9.81        6.59      1.53 o
   0 -12   4        1.14        0.45      0.78 o
   1 -12   4       34.64       34.94      2.10 o
   2 -12   4        3.87        3.35      1.05 o
   3 -12   4        9.69        7.26      1.25 o
   4 -12   4       10.34        8.03      1.29 o
   5 -12   4        0.23       -0.45      0.92 o
   6 -12   4       29.61       26.02      2.47 o
   7 -12   4       66.76       74.58      3.47 o
   8 -12   4        2.25        3.79      1.38 o
  -9 -11   4        0.41       -1.72      2.37 o
  -8 -11   4        3.99        2.60      1.50 o
  -7 -11   4        1.79        2.08      1.80 o
  -6 -11   4        0.69        2.41      1.37 o
  -5 -11   4        0.34       -0.49      1.06 o
  -4 -11   4      101.36      106.90      6.72 o
  -3 -11   4       87.37       85.85      3.55 o
  -2 -11   4      173.75      164.02      4.83 o
  -1 -11   4       34.30       35.60      2.99 o
   0 -11   4       24.19       26.04      1.48 o
   1 -11   4       34.56       39.08      1.95 o
   2 -11   4        1.83        1.64      0.84 o
   3 -11   4        3.00        3.69      1.00 o
   4 -11   4        4.75        5.01      1.15 o
   5 -11   4       40.26       43.35      2.12 o
   6 -11   4       52.98       56.68      3.41 o
   7 -11   4        3.11        3.72      1.84 o
   8 -11   4        0.52       -1.12      1.12 o
   9 -11   4        1.83       -1.12      1.12 o
 -10 -10   4        5.81        8.25      2.31 o
  -9 -10   4        0.24       -0.73      1.79 o
  -8 -10   4        0.11       -0.84      1.10 o
  -7 -10   4       10.23        8.59      2.18 o
  -6 -10   4       13.73       12.78      1.76 o
  -5 -10   4       19.45       20.20      2.35 o
  -4 -10   4        9.00        5.65      1.34 o
  -3 -10   4       47.24       48.50      2.57 o
  -2 -10   4      167.74      161.98      4.61 o
  -1 -10   4       31.25       25.21      1.53 o
   0 -10   4       49.06       49.24      1.91 o
   1 -10   4       22.93       24.33      1.60 o
   2 -10   4        1.90        2.31      0.80 o
   3 -10   4       29.44       23.35      1.54 o
   4 -10   4        1.54        0.96      0.79 o
   5 -10   4       16.09       16.17      1.48 o
   6 -10   4        4.36        5.91      1.25 o
   7 -10   4        0.74       -0.38      1.12 o
   8 -10   4        0.06       -0.83      1.39 o
   9 -10   4       10.96       15.76      3.10 o
  10 -10   4        8.44       10.05      2.59 o
 -11  -9   4       23.02       27.99      4.08 o
 -10  -9   4        3.15        4.16      1.60 o
  -9  -9   4        0.38       -0.99      1.13 o
  -8  -9   4        2.38        2.08      2.32 o
  -7  -9   4       27.95       22.93      2.08 o
  -6  -9   4        4.03        1.80      1.12 o
  -5  -9   4      110.84      102.74      3.61 o
  -4  -9   4      291.13      283.73      7.69 o
  -3  -9   4       84.39       85.46      3.16 o
  -2  -9   4       11.92       15.86      1.86 o
  -1  -9   4       22.96       24.94      1.26 o
   0  -9   4       63.80       62.99      2.36 o
   1  -9   4       50.02       53.83      1.77 o
   2  -9   4      205.30      209.81      3.42 o
   3  -9   4      113.12      107.02      2.34 o
   4  -9   4       54.57       51.12      1.70 o
   5  -9   4      517.31      519.66      7.67 o
   6  -9   4      404.47      403.48      6.41 o
   7  -9   4        3.85        3.94      1.04 o
   8  -9   4       36.60       36.92      1.74 o
   9  -9   4        4.01        2.67      1.48 o
  10  -9   4        0.52        1.06      1.56 o
  11  -9   4       10.26       10.49      2.23 o
 -11  -8   4        8.85        7.97      1.83 o
 -10  -8   4        5.62        9.30      1.78 o
  -9  -8   4       14.82       13.29      1.84 o
  -8  -8   4        1.19        1.51      1.13 o
  -7  -8   4       10.01       10.17      1.48 o
  -6  -8   4        0.00        1.25      0.97 o
  -5  -8   4        1.17        1.13      0.95 o
  -4  -8   4        0.18        0.56      0.82 o
  -3  -8   4      252.73      268.79      8.64 o
  -2  -8   4       33.87       32.98      1.30 o
  -1  -8   4      385.32      394.00      4.61 o
   0  -8   4       80.40       86.00      1.51 o
   1  -8   4      194.05      183.60      2.77 o
   2  -8   4      198.60      195.50      2.95 o
   3  -8   4       15.93       10.96      0.88 o
   4  -8   4      270.39      255.26      4.41 o
   5  -8   4       79.86       75.90      2.58 o
   6  -8   4      316.68      307.60      5.13 o
   7  -8   4       53.18       58.01      3.09 o
   8  -8   4       52.58       51.17      2.59 o
   9  -8   4        6.12        7.79      1.75 o
  10  -8   4       31.16       32.99      2.82 o
  11  -8   4       37.92       37.30      3.63 o
  12  -8   4       25.61       25.82      2.90 o
 -12  -7   4       12.36       15.59      3.26 o
 -11  -7   4       14.56       15.73      2.08 o
 -10  -7   4        4.16        3.09      1.37 o
  -9  -7   4        4.26        3.61      1.30 o
  -8  -7   4        9.09        4.72      1.54 o
  -7  -7   4       25.01       30.83      2.06 o
  -6  -7   4       30.85       34.38      2.59 o
  -5  -7   4      394.66      397.75      9.69 o
  -4  -7   4      157.89      146.96      3.23 o
  -3  -7   4        2.75        2.38      0.73 o
  -2  -7   4      133.69      136.75      2.94 o
  -1  -7   4      242.62      253.78      2.62 o
   0  -7   4       46.29       46.21      1.03 o
   1  -7   4       62.58       63.90      1.34 o
   2  -7   4      149.03      121.93      2.29 o
   3  -7   4      231.52      210.52      3.36 o
   4  -7   4        8.36        7.84      0.93 o
   5  -7   4      254.88      251.97      4.29 o
   6  -7   4       10.73        8.16      1.14 o
   7  -7   4      443.99      441.88      7.69 o
   8  -7   4       72.35       66.00      3.22 o
   9  -7   4       14.53       10.99      1.87 o
  10  -7   4       20.57       17.61      2.84 o
  11  -7   4        8.27        8.67      2.85 o
  12  -7   4        3.08        5.93      1.91 o
 -12  -6   4        0.88       -0.51      1.27 o
 -11  -6   4       12.27       10.88      1.81 o
 -10  -6   4       17.75       14.46      1.87 o
  -9  -6   4        4.23        3.93      1.26 o
  -8  -6   4      100.59       83.70      3.19 o
  -7  -6   4      192.53      187.27      4.86 o
  -6  -6   4       19.27       18.56      2.01 o
  -5  -6   4      178.54      196.27      3.82 o
  -4  -6   4       57.60       61.78      1.97 o
  -3  -6   4      511.58      524.39      5.23 o
  -2  -6   4      233.36      275.17      2.67 o
  -1  -6   4      188.27      190.38      2.08 o
   0  -6   4        2.21        3.41      0.46 o
   1  -6   4     2144.63     2135.78     19.32 o
   2  -6   4       10.08       13.59      0.80 o
   3  -6   4      102.90       99.41      2.04 o
   4  -6   4      216.43      201.70      3.20 o
   5  -6   4       19.81       18.99      1.12 o
   6  -6   4       24.38       25.33      1.24 o
   7  -6   4       32.70       30.63      2.18 o
   8  -6   4       76.59       72.74      3.25 o
   9  -6   4      118.10      113.84      4.20 o
  10  -6   4       50.12       51.85      3.16 o
  11  -6   4        9.87       11.53      1.99 o
  12  -6   4        0.00       -0.86      1.45 o
 -13  -5   4       15.07       13.01      2.25 o
 -12  -5   4       17.65       22.06      2.28 o
 -11  -5   4        3.81        4.64      1.44 o
 -10  -5   4       42.61       49.48      3.49 o
  -9  -5   4      207.70      184.96      5.09 o
  -8  -5   4       16.51       14.66      1.60 o
  -7  -5   4       74.67       61.56      3.03 o
  -6  -5   4       21.45       18.77      1.37 o
  -5  -5   4       76.45       78.36      1.87 o
  -4  -5   4      461.78      476.71      6.86 o
  -3  -5   4      513.63      495.09      4.94 o
  -2  -5   4      310.79      299.68      2.83 o
  -1  -5   4       52.89       59.88      1.04 o
   0  -5   4       35.28       47.50      1.01 o
   1  -5   4      282.55      336.59      3.65 o
   2  -5   4       59.51       73.08      1.44 o
   3  -5   4      209.86      225.63      2.88 o
   4  -5   4        4.36        6.90      0.69 o
   5  -5   4       42.97       50.72      1.24 o
   6  -5   4       19.00       18.89      1.33 o
   7  -5   4       11.28       10.46      1.51 o
   8  -5   4      145.22      138.90      4.35 o
   9  -5   4       62.12       63.27      3.13 o
  10  -5   4        0.07        0.63      1.21 o
  11  -5   4        2.58        2.09      1.46 o
  12  -5   4        0.02        2.90      1.64 o
  13  -5   4        4.55        4.45      2.27 o
 -13  -4   4        5.17        5.03      1.88 o
 -12  -4   4        0.31        0.08      1.44 o
 -11  -4   4        4.00        2.68      1.13 o
 -10  -4   4        0.07       -0.81      0.91 o
  -9  -4   4      162.33      142.04      4.33 o
  -8  -4   4       13.63        7.44      1.35 o
  -7  -4   4       11.54       12.74      1.41 o
  -6  -4   4      238.44      274.61      4.16 o
  -5  -4   4       64.41       62.69      1.48 o
  -4  -4   4       35.64       50.38      0.90 o
  -3  -4   4        3.38        8.68      0.38 o
  -2  -4   4      608.39      583.79      5.33 o
  -1  -4   4     1127.59     1143.07      9.90 o
   0  -4   4     1135.22     1145.63     10.57 o
   1  -4   4        0.55        1.04      0.31 o
   2  -4   4     2544.75     2557.07     24.41 o
   3  -4   4       30.81       25.28      1.29 o
   4  -4   4       16.97       16.19      0.57 o
   5  -4   4       47.81       62.10      1.87 o
   6  -4   4        2.27        1.87      0.95 o
   7  -4   4       78.61       77.18      3.19 o
   8  -4   4       11.21        9.26      1.64 o
   9  -4   4       88.31       82.12      8.14 o
  10  -4   4        1.85       -0.27      1.22 o
  11  -4   4       72.59       72.77      3.53 o
  12  -4   4        4.62        4.12      1.67 o
  13  -4   4        0.35        1.76      2.19 o
 -13  -3   4        8.91        8.44      1.99 o
 -12  -3   4        0.99       -0.80      1.50 o
 -11  -3   4        0.04        0.39      1.14 o
 -10  -3   4       65.29       61.91      2.68 o
  -9  -3   4       16.88       10.35      1.38 o
  -8  -3   4       39.73       34.75      2.09 o
  -7  -3   4      394.28      416.71      6.66 o
  -6  -3   4       40.70       41.90      1.11 o
  -5  -3   4       33.62       34.77      0.92 o
  -4  -3   4      926.57      942.51      8.23 o
  -3  -3   4        0.68        1.04      0.29 o
  -2  -3   4      293.92      281.17      2.65 o
  -1  -3   4        0.52        0.36      0.39 o
   0  -3   4      482.57      519.75      5.07 o
   1  -3   4       37.83       35.50      0.99 o
   2  -3   4     2064.08     2157.58     20.98 o
   3  -3   4      432.21      453.49      6.07 o
   4  -3   4        1.52        2.62      0.57 o
   5  -3   4       46.84       49.22      2.07 o
   6  -3   4       63.78       64.84      3.06 o
   7  -3   4        0.02        0.45      0.84 o
   8  -3   4        1.24        0.47      1.54 o
   9  -3   4      572.62      534.43     10.54 o
  10  -3   4       93.30      104.03      4.25 o
  11  -3   4        4.49        3.51      1.49 o
  12  -3   4       22.24       30.67      2.63 o
  13  -3   4        1.29        3.10      2.14 o
 -14  -2   4        1.50        1.96      3.75 o
 -13  -2   4       18.45       18.55      3.02 o
 -12  -2   4        0.31        0.93      1.26 o
 -11  -2   4        2.67        3.32      1.37 o
 -10  -2   4       58.75       41.97      2.64 o
  -9  -2   4       73.49       75.55      2.69 o
  -8  -2   4       28.58       35.27      1.72 o
  -7  -2   4      160.55      176.68      2.77 o
  -6  -2   4        4.49        4.23      0.48 o
  -5  -2   4       81.01       82.10      1.18 o
  -4  -2   4      107.83       97.52      1.51 o
  -3  -2   4      105.22      108.03      1.38 o
  -2  -2   4      219.64      212.66      2.11 o
  -1  -2   4     3933.76     3813.69     31.45 o
   0  -2   4       38.07       35.89      0.86 o
   1  -2   4     1232.64     1221.09     12.05 o
   2  -2   4      143.58      144.45      2.12 o
   3  -2   4       47.75       59.68      1.63 o
   4  -2   4      717.64      775.14     10.99 o
   5  -2   4        1.31        1.93      0.43 o
   6  -2   4        3.14        3.84      0.78 o
   7  -2   4       24.35       20.88      2.04 o
   8  -2   4      106.59      107.92      3.51 o
   9  -2   4        0.35        0.53      1.14 o
  10  -2   4       58.20       69.94      3.19 o
  11  -2   4       66.82       71.00      3.39 o
  12  -2   4        0.17        0.32      1.27 o
  13  -2   4       15.69       26.32      3.45 o
 -14  -1   4        0.40        5.87      4.08 o
 -13  -1   4        6.54        8.50      2.47 o
 -12  -1   4       15.20       18.58      2.96 o
 -11  -1   4        0.12        2.28      1.57 o
 -10  -1   4       77.94       78.23      3.36 o
  -9  -1   4       41.60       44.73      1.98 o
  -8  -1   4      100.37      105.03      3.19 o
  -7  -1   4      115.89      115.30      2.31 o
  -6  -1   4        1.82        0.66      0.34 o
  -5  -1   4       16.70       22.13      0.60 o
  -4  -1   4        0.08        0.88      0.33 o
  -3  -1   4       13.17       13.94      0.52 o
  -2  -1   4        9.78        7.79      0.61 o
  -1  -1   4     1719.06     1750.62     14.81 o
   0  -1   4      293.60      315.70      3.22 o
   1  -1   4        1.98        4.57      0.39 o
   2  -1   4      152.12      149.50      2.67 o
   3  -1   4     1313.77     1370.67     18.25 o
   4  -1   4      930.16     1022.43     14.01 o
   5  -1   4      118.11      124.55      3.12 o
   6  -1   4       52.45       54.98      2.20 o
   7  -1   4       70.23       72.21      2.56 o
   8  -1   4      224.08      225.08      9.33 o
   9  -1   4       19.00       16.85      1.68 o
  10  -1   4        2.35        3.52      1.19 o
  11  -1   4       12.20       11.09      2.96 o
  12  -1   4       19.22       24.50      2.32 o
  13  -1   4       12.01        9.16      5.30 o
 -14   0   4        0.01       -0.14      2.94 o
 -13   0   4        1.93        2.59      2.00 o
 -12   0   4       30.42       26.88      3.25 o
 -11   0   4       89.43       80.31      4.58 o
 -10   0   4       14.96       15.60      1.46 o
  -9   0   4      110.72      100.16      5.28 o
  -8   0   4       23.74       22.93      1.16 o
  -7   0   4      239.75      252.35      3.45 o
  -6   0   4      271.58      285.73      3.48 o
  -5   0   4      136.13      133.87      1.79 o
  -4   0   4       62.73       64.16      1.13 o
  -3   0   4      228.45      237.20      2.61 o
  -2   0   4        0.44        0.19      0.25 o
  -1   0   4       11.26        6.70      0.43 o
   0   0   4      691.60      703.45      6.55 o
   1   0   4      153.37      147.17      2.50 o
   2   0   4        7.92        8.81      0.73 o
   3   0   4       34.63       32.70      1.05 o
   4   0   4       50.49       53.33      1.40 o
   5   0   4       74.10       78.07      1.79 o
   6   0   4       98.56       94.98      1.90 o
   7   0   4       36.53       39.42      1.31 o
   8   0   4      317.56      289.14      6.16 o
   9   0   4       90.81       81.85      4.06 o
  10   0   4       10.84        9.98      2.43 o
  11   0   4       27.59       26.90      2.16 o
  12   0   4        5.47        6.08      2.28 o
  13   0   4        0.06       -0.23      1.90 o
 -14   1   4        6.17        7.83      2.77 o
 -13   1   4        0.03        1.31      2.08 o
 -12   1   4       17.53       16.10      5.14 o
 -11   1   4        0.67       -0.50      1.17 o
 -10   1   4        7.00        1.32      1.10 o
  -9   1   4        5.70        4.76      1.24 o
  -8   1   4      121.92      125.49      2.87 o
  -7   1   4       23.54       30.90      1.14 o
  -6   1   4       30.08       26.35      0.80 o
  -5   1   4       34.38       28.13      0.82 o
  -4   1   4        7.90        6.24      0.49 o
  -3   1   4      894.06      964.60      9.56 o
  -2   1   4      971.56      983.57      9.09 o
  -1   1   4       62.30       61.40      1.47 o
   0   1   4     2094.30     2110.98     22.03 o
   1   1   4      403.06      420.93      6.06 o
   2   1   4      662.89      705.16     14.30 o
   3   1   4     1156.88     1229.92     18.41 o
   4   1   4       11.03       12.81      1.44 o
   5   1   4      187.17      192.24      6.85 o
   6   1   4       28.25       29.41      1.70 o
   7   1   4       51.68       47.77      1.30 o
   8   1   4      315.73      309.01      4.63 o
   9   1   4        4.26        5.05      1.58 o
  10   1   4        0.47        0.49      1.02 o
  11   1   4       56.89       69.93      3.07 o
  12   1   4        1.16        3.45      1.42 o
  13   1   4        1.50        4.57      4.08 o
 -14   2   4        5.90        5.94      2.74 o
 -13   2   4       22.54       26.42      3.44 o
 -12   2   4        7.04        5.27      1.59 o
 -11   2   4        6.17        7.21      1.57 o
 -10   2   4        2.41        5.02      1.32 o
  -9   2   4      268.35      260.35      5.07 o
  -8   2   4      251.44      255.25      4.24 o
  -7   2   4        6.54        6.26      0.87 o
  -6   2   4      195.95      204.18      2.88 o
  -5   2   4        1.69        3.03      0.51 o
  -4   2   4      162.97      180.41      2.32 o
  -3   2   4      148.94      157.72      2.27 o
  -2   2   4     1055.49     1094.75     10.08 o
  -1   2   4       27.05       18.40      0.52 o
   0   2   4       74.05       83.00      1.37 o
   1   2   4       14.45       26.35      0.82 o
   2   2   4       39.81       45.94      1.13 o
   3   2   4     1200.23     1349.97     20.55 o
   4   2   4      123.08      139.59      5.94 o
   5   2   4       17.77       12.89      1.13 o
   6   2   4        8.42        9.06      1.18 o
   7   2   4        0.25       -0.12      0.68 o
   8   2   4      155.30      165.48      3.79 o
   9   2   4       11.20        8.22      0.96 o
  10   2   4        2.01        3.09      0.99 o
  11   2   4        8.90        8.09      1.40 o
  12   2   4        0.00        0.68      1.55 o
 -14   3   4       12.20       11.14      2.99 o
 -13   3   4        6.79        4.48      1.78 o
 -12   3   4        0.38       -0.25      1.31 o
 -11   3   4       31.04       27.88      2.37 o
 -10   3   4       27.82       28.11      1.85 o
  -9   3   4        0.07        0.55      0.76 o
  -8   3   4      289.17      273.69      4.61 o
  -7   3   4       47.73       43.81      1.64 o
  -6   3   4      139.91      130.53      2.22 o
  -5   3   4       48.09       53.69      1.34 o
  -4   3   4       23.21       14.97      0.68 o
  -3   3   4       66.40       83.13      1.38 o
  -2   3   4     2586.38     2712.87     25.93 o
  -1   3   4     2980.79     3198.38     28.58 o
   0   3   4      154.14      148.24      2.28 o
   1   3   4      817.50      850.73     10.47 o
   2   3   4      447.23      482.16      6.26 o
   3   3   4      330.99      346.70      4.67 o
   4   3   4       26.76       36.87      4.04 o
   5   3   4       10.79       12.45      1.12 o
   6   3   4        0.08       -0.62      0.62 o
   7   3   4       36.88       43.40      3.65 o
   8   3   4       45.28       40.74      1.97 o
   9   3   4       93.38       92.65      2.99 o
  10   3   4        1.10       -0.16      1.04 o
  11   3   4        5.80        4.72      1.15 o
  12   3   4        0.00       -0.02      3.34 o
 -13   4   4        3.56        7.53      2.04 o
 -12   4   4        2.53        2.85      1.64 o
 -11   4   4       39.13       32.17      2.54 o
 -10   4   4       23.61       17.87      1.33 o
  -9   4   4        0.70        1.71      0.88 o
  -8   4   4      572.99      567.82      8.05 o
  -7   4   4       67.28       62.43      2.06 o
  -6   4   4      367.61      357.27      4.52 o
  -5   4   4       71.38       72.43      1.73 o
  -4   4   4        7.84        6.73      0.59 o
  -3   4   4      156.70      140.29      1.96 o
  -2   4   4      106.22      102.31      1.60 o
  -1   4   4       92.57       76.20      1.44 o
   0   4   4       29.47       33.51      1.25 o
   1   4   4      120.14      113.40      2.35 o
   2   4   4       36.91       38.02      1.18 o
   3   4   4       55.30       58.86      1.41 o
   4   4   4        0.23        0.16      0.62 o
   5   4   4        5.37        4.11      0.93 o
   6   4   4       19.37       16.09      1.28 o
   7   4   4      258.72      265.14      5.25 o
   8   4   4        2.27        1.96      0.99 o
   9   4   4        0.12       -0.12      0.90 o
  10   4   4       23.00       25.62      2.62 o
  11   4   4       10.99        9.52      2.47 o
  12   4   4        2.98        8.16      4.41 o
 -13   5   4       15.88       20.40      3.09 o
 -12   5   4       25.88       21.29      2.48 o
 -11   5   4       14.30       12.63      1.23 o
 -10   5   4       16.90       19.81      1.47 o
  -9   5   4      192.34      188.13      3.85 o
  -8   5   4        0.02       -0.76      0.81 o
  -7   5   4        6.99        7.88      1.09 o
  -6   5   4       68.42       67.41      2.37 o
  -5   5   4      169.14      155.35      2.57 o
  -4   5   4        0.45        1.78      0.66 o
  -3   5   4      298.64      271.18      3.50 o
  -2   5   4      139.39      133.49      1.93 o
  -1   5   4      226.74      227.65      3.26 o
   0   5   4      280.89      292.11      3.81 o
   1   5   4       12.20       11.02      0.88 o
   2   5   4       71.03       85.33      2.10 o
   3   5   4        1.64        0.12      0.87 o
   4   5   4        1.74        1.04      0.54 o
   5   5   4       45.17       37.34      2.42 o
   6   5   4        2.13        4.15      1.07 o
   7   5   4      131.38      133.67      3.56 o
   8   5   4       48.10       46.43      1.95 o
   9   5   4       12.59       16.84      1.47 o
  10   5   4        1.16        2.77      1.50 o
  11   5   4        6.50        6.32      2.23 o
 -13   6   4       33.00       30.17      3.62 o
 -12   6   4        0.40        1.30      1.55 o
 -11   6   4       18.95       16.05      2.58 o
 -10   6   4        2.28        2.06      1.12 o
  -9   6   4        0.49        0.03      0.96 o
  -8   6   4        1.55        0.41      0.97 o
  -7   6   4       49.77       45.42      2.04 o
  -6   6   4      279.24      274.23      4.53 o
  -5   6   4      128.68      130.02      2.84 o
  -4   6   4        1.04        0.20      0.61 o
  -3   6   4      550.28      552.60      6.68 o
  -2   6   4      201.42      193.50      3.78 o
  -1   6   4      211.39      204.41      3.37 o
   0   6   4        5.77        5.82      0.80 o
   1   6   4      181.05      183.69      3.27 o
   2   6   4       48.95       50.47      1.99 o
   3   6   4        7.34       11.09      1.12 o
   4   6   4      152.81      148.40      4.44 o
   5   6   4       67.20       77.23      2.40 o
   6   6   4      155.88      159.23      3.33 o
   7   6   4       32.46       31.53      2.09 o
   8   6   4       12.01       14.40      1.62 o
   9   6   4        5.70        6.87      1.50 o
  10   6   4       16.14       20.94      2.35 o
 -12   7   4        2.25       -0.62      2.26 o
 -11   7   4       19.93       18.52      2.50 o
 -10   7   4       11.14        7.87      1.55 o
  -9   7   4      103.21      108.74      3.33 o
  -8   7   4       77.16       79.39      2.80 o
  -7   7   4       42.97       43.87      2.09 o
  -6   7   4      134.69      127.90      2.87 o
  -5   7   4       39.39       39.59      1.47 o
  -4   7   4       15.17       16.41      1.04 o
  -3   7   4       94.41       91.11      1.97 o
  -2   7   4        1.39        2.70      0.97 o
  -1   7   4       98.18       95.30      3.58 o
   0   7   4       19.08       14.97      1.14 o
   1   7   4       35.58       32.78      2.00 o
   2   7   4       30.59       29.28      1.66 o
   3   7   4       15.79       14.59      1.36 o
   4   7   4      256.16      250.90      7.79 o
   5   7   4       16.40       14.35      1.30 o
   6   7   4        1.25        2.22      0.95 o
   7   7   4       93.49       90.95      2.85 o
   8   7   4       14.95       17.56      1.46 o
   9   7   4        1.44        1.95      2.00 o
  10   7   4        2.73        5.71      2.94 o
 -11   8   4        0.06        0.90      1.25 o
 -10   8   4       18.05       14.38      1.72 o
  -9   8   4        5.34        5.84      1.35 o
  -8   8   4        1.44       -0.71      1.01 o
  -7   8   4       37.93       36.73      2.03 o
  -6   8   4       73.32       74.24      3.25 o
  -5   8   4       46.97       59.38      2.19 o
  -4   8   4      123.07      117.48      2.68 o
  -3   8   4      256.63      241.86      3.95 o
  -2   8   4      101.20      103.04      3.41 o
  -1   8   4      351.33      358.72      7.36 o
   0   8   4       21.08       17.09      1.26 o
   1   8   4       54.78       56.50      2.13 o
   2   8   4       52.89       47.52      2.24 o
   3   8   4      145.38      149.12      4.01 o
   4   8   4      113.08      117.66      3.51 o
   5   8   4       49.75       58.92      3.42 o
   6   8   4       49.05       50.69      2.34 o
   7   8   4       13.36       18.44      2.12 o
   8   8   4        0.03        0.16      1.31 o
   9   8   4       24.07       28.83      2.16 o
 -11   9   4        1.63       -0.81      1.30 o
 -10   9   4        4.38        4.86      1.51 o
  -9   9   4        8.43        7.40      1.63 o
  -8   9   4       14.94       12.95      1.79 o
  -7   9   4        2.12        1.56      1.10 o
  -6   9   4       21.41       18.21      1.80 o
  -5   9   4       47.82       52.88      2.00 o
  -4   9   4       16.47       21.59      1.28 o
  -3   9   4       53.02       59.18      4.86 o
  -2   9   4        0.01        0.41      0.97 o
  -1   9   4       48.45       50.79      2.44 o
   0   9   4        0.32       -0.28      1.01 o
   1   9   4       10.58       11.60      1.57 o
   2   9   4        8.81        8.72      1.39 o
   3   9   4        1.28        1.93      1.96 o
   4   9   4       64.96       67.49      3.49 o
   5   9   4       25.72       25.45      2.77 o
   6   9   4        2.12        2.28      1.63 o
   7   9   4       29.92       33.12      2.94 o
   8   9   4        0.53        2.45      1.63 o
 -10  10   4        2.87       -0.49      1.34 o
  -9  10   4        9.15        8.70      1.58 o
  -8  10   4        5.07        2.99      1.34 o
  -7  10   4        0.96        0.27      1.12 o
  -6  10   4        1.41        1.48      1.53 o
  -5  10   4      103.57      103.68      3.38 o
  -4  10   4       81.65       78.51      2.92 o
  -3  10   4       46.00       41.06      2.46 o
  -2  10   4       10.35       11.47      1.63 o
  -1  10   4       38.21       38.50      3.06 o
   0  10   4       32.89       33.49      2.90 o
   1  10   4        2.22        3.43      1.63 o
   2  10   4       20.79       21.88      2.47 o
   3  10   4        2.52        4.71      3.02 o
   4  10   4        3.29        6.36      2.12 o
   5  10   4        0.68        1.31      1.79 o
   6  10   4        1.42        2.45      1.96 o
  -8  11   4        1.09        1.69      1.47 o
  -7  11   4       66.87       75.93      3.40 o
  -6  11   4       11.08       10.89      1.84 o
  -5  11   4        0.05       -0.65      1.62 o
  -4  11   4        7.32        6.12      2.20 o
  -3  11   4        0.15        0.92      1.79 o
  -2  11   4       64.02       72.19     11.67 o
  -1  11   4        5.17        9.53      2.18 o
   0  11   4        0.37        0.79      1.68 o
   1  11   4       12.67       10.49      2.23 o
   2  11   4        9.01       10.62      2.23 o
   3  11   4        0.08       -1.79      1.79 o
   4  11   4        6.52       11.42      2.77 o
  -6  12   4        4.46        3.52      2.13 o
  -5  12   4       15.50       18.50      3.67 o
  -4  12   4       12.01       16.12      2.81 o
  -3  12   4        0.24        1.62      2.37 o
  -2  12   4       16.71       17.37      2.88 o
  -1  12   4        6.76        6.55      2.94 o
   0  12   4        0.60       -0.08      1.84 o
   1  12   4       10.86        8.09      2.27 o
   2  12   4        2.87        2.77      2.45 o
  -3  13   4        8.24        9.28      2.59 o
  -2  13   4        0.04        1.58      2.02 o
  -1  13   4        0.00       -0.88      3.43 o
  -4 -14   5        5.97        6.19      2.00 o
  -3 -14   5        0.79        4.22      1.70 o
  -2 -14   5        2.28        1.25      1.60 o
  -1 -14   5       18.66       19.49      2.86 o
   0 -14   5        0.19       -0.49      2.12 o
   1 -14   5       11.62       10.04      2.41 o
   2 -14   5        6.87        8.22      1.71 o
   3 -14   5        8.53        8.09      1.66 o
   4 -14   5       15.38       18.38      3.99 o
   5 -14   5        0.10       -1.09      1.23 o
  -6 -13   5        5.39        4.02      2.00 o
  -5 -13   5        1.72       -0.99      1.66 o
  -4 -13   5       14.19       12.74      2.00 o
  -3 -13   5       19.77       21.11      2.37 o
  -2 -13   5       13.24       16.98      2.57 o
  -1 -13   5       23.52       29.08      3.49 o
   0 -13   5       13.03       17.02      2.04 o
   1 -13   5        1.40        1.33      1.12 o
   2 -13   5       15.09       17.20      2.32 o
   3 -13   5        0.33       -0.73      1.27 o
   4 -13   5       14.45       12.88      1.58 o
   5 -13   5        0.00       -0.85      1.07 o
   6 -13   5        0.86       -1.01      1.20 o
   7 -13   5        0.41       -0.42      1.14 o
  -7 -12   5        7.70        8.98      1.90 o
  -6 -12   5        3.04        0.96      1.37 o
  -5 -12   5        3.95        5.51      1.68 o
  -4 -12   5       54.45       48.25      2.94 o
  -3 -12   5        9.40        7.70      3.16 o
  -2 -12   5       15.98       17.08      2.03 o
  -1 -12   5        2.21        2.62      1.14 o
   0 -12   5        0.15       -0.80      0.80 o
   1 -12   5        3.77        3.11      1.43 o
   2 -12   5        0.91        3.25      1.20 o
   3 -12   5        3.91        2.97      1.55 o
   4 -12   5        2.08        3.51      1.15 o
   5 -12   5        0.39        0.26      1.08 o
   6 -12   5       23.50       26.10      2.14 o
   7 -12   5       28.49       30.29      3.01 o
   8 -12   5       11.51       10.63      1.60 o
  -9 -11   5        0.65       -1.03      1.65 o
  -8 -11   5        5.46        1.11      1.44 o
  -7 -11   5        7.81       10.73      1.81 o
  -6 -11   5        2.08        1.71      1.29 o
  -5 -11   5        0.09       -1.05      1.11 o
  -4 -11   5        4.27        7.86      1.60 o
  -3 -11   5       28.10       28.40      3.16 o
  -2 -11   5       63.43       67.09      3.17 o
  -1 -11   5       22.83       18.65      1.23 o
   0 -11   5       12.90       12.85      1.19 o
   1 -11   5       22.19       20.38      1.38 o
   2 -11   5        8.01        7.59      1.13 o
   3 -11   5        9.33        7.44      1.17 o
   4 -11   5        2.81        2.85      1.05 o
   5 -11   5       39.86       34.94      2.00 o
   6 -11   5       23.85       29.26      1.95 o
   7 -11   5       13.46       18.43      1.72 o
   8 -11   5        4.13        3.44      1.26 o
   9 -11   5        1.00       -1.36      1.36 o
 -10 -10   5        0.59        0.73      2.45 o
  -9 -10   5        2.12        0.89      1.37 o
  -8 -10   5        0.96        0.43      1.25 o
  -7 -10   5        9.00        8.92      1.66 o
  -6 -10   5        4.48        2.54      1.29 o
  -5 -10   5       12.25       11.08      1.72 o
  -4 -10   5       24.55       26.76      2.16 o
  -3 -10   5       63.28       71.14      3.16 o
  -2 -10   5       16.81       18.51      1.08 o
  -1 -10   5      226.55      224.58      5.31 o
   0 -10   5        0.38        0.50      0.87 o
   1 -10   5       45.35       42.20      1.51 o
   2 -10   5       42.89       38.73      1.94 o
   3 -10   5      113.43      104.16      3.96 o
   4 -10   5       64.34       61.38      2.06 o
   5 -10   5      103.56      102.85      3.06 o
   6 -10   5      113.84      120.14      3.39 o
   7 -10   5       48.99       50.68      2.83 o
   8 -10   5        1.65        3.49      1.27 o
   9 -10   5       33.70       39.72      3.92 o
  10 -10   5        8.86       13.93      2.86 o
 -10  -9   5        0.05        0.18      1.39 o
  -9  -9   5        0.39        0.29      1.28 o
  -8  -9   5        3.94        5.54      1.54 o
  -7  -9   5       11.23        9.15      1.81 o
  -6  -9   5       41.90       36.09      2.68 o
  -5  -9   5        4.01        4.56      1.27 o
  -4  -9   5       25.50       22.87      1.99 o
  -3  -9   5       51.18       53.34      2.22 o
  -2  -9   5      392.02      377.95      5.95 o
  -1  -9   5       20.55       25.53      1.31 o
   0  -9   5        0.00       -0.03      0.59 o
   1  -9   5        0.07       -0.49      0.61 o
   2  -9   5       23.27       23.67      1.54 o
   3  -9   5       19.76       14.14      1.06 o
   4  -9   5       18.57       14.86      1.13 o
   5  -9   5      114.49      106.88      2.84 o
   6  -9   5      148.29      144.59      3.30 o
   7  -9   5       35.88       35.68      1.74 o
   8  -9   5        4.31        2.22      1.19 o
   9  -9   5        9.66       13.18      2.15 o
  10  -9   5       11.33       10.36      2.12 o
  11  -9   5        7.27        4.63      1.88 o
 -11  -8   5        5.13        3.11      1.58 o
 -10  -8   5        0.40       -0.76      1.28 o
  -9  -8   5        9.71       11.66      1.83 o
  -8  -8   5        4.24        4.73      1.36 o
  -7  -8   5        0.07       -0.93      0.93 o
  -6  -8   5        8.71        7.32      1.40 o
  -5  -8   5      147.27      149.75      8.66 o
  -4  -8   5      226.50      201.95      5.86 o
  -3  -8   5       94.10       96.54      3.07 o
  -2  -8   5      157.48      156.51      2.97 o
  -1  -8   5       45.01       46.90      1.46 o
   0  -8   5       41.14       46.21      1.27 o
   1  -8   5       59.48       58.50      1.41 o
   2  -8   5        0.75        0.49      0.55 o
   3  -8   5       18.31       19.01      1.11 o
   4  -8   5       10.95        9.81      1.09 o
   5  -8   5      377.93      364.69      5.75 o
   6  -8   5        8.20        7.82      1.65 o
   7  -8   5      216.29      218.24      3.92 o
   8  -8   5       23.42       27.35      2.37 o
   9  -8   5       36.53       38.01      2.81 o
  10  -8   5        0.17        0.47      1.47 o
  11  -8   5       26.41       27.82      4.75 o
 -12  -7   5       29.46       29.14      3.51 o
 -11  -7   5       33.30       34.22      2.78 o
 -10  -7   5        0.15       -0.74      1.14 o
  -9  -7   5       47.97       42.34      2.67 o
  -8  -7   5       11.15       10.04      1.60 o
  -7  -7   5       48.29       56.56      4.08 o
  -6  -7   5       15.28       11.46      1.70 o
  -5  -7   5        6.48        7.55      1.34 o
  -4  -7   5      173.42      170.75      3.25 o
  -3  -7   5      115.39      112.16      2.35 o
  -2  -7   5        8.39        7.47      0.68 o
  -1  -7   5       65.36       78.75      1.34 o
   0  -7   5      101.62      103.15      1.74 o
   1  -7   5       23.21       20.55      0.88 o
   2  -7   5      343.42      344.00      3.99 o
   3  -7   5       54.72       52.66      1.62 o
   4  -7   5       11.94       12.92      1.08 o
   5  -7   5      141.39      150.56      3.10 o
   6  -7   5        0.03       -0.41      0.67 o
   7  -7   5       95.38       91.66      3.54 o
   8  -7   5      103.92      103.40      3.98 o
   9  -7   5       42.05       45.48      4.36 o
  10  -7   5       14.37       17.99      2.34 o
  11  -7   5       30.02       27.32      3.55 o
  12  -7   5        0.36       -0.98      1.74 o
 -12  -6   5       12.37       13.30      1.91 o
 -11  -6   5        0.42        0.20      1.27 o
 -10  -6   5        4.32        6.80      1.59 o
  -9  -6   5        4.72        6.52      2.00 o
  -8  -6   5        0.41        1.18      1.26 o
  -7  -6   5       81.82       76.52      3.04 o
  -6  -6   5       39.46       38.04      1.80 o
  -5  -6   5      174.12      160.61      3.70 o
  -4  -6   5      418.41      397.28      4.96 o
  -3  -6   5      204.75      231.15      3.71 o
  -2  -6   5       23.21       24.81      0.76 o
  -1  -6   5      227.66      215.64      2.52 o
   0  -6   5      769.33      764.96      7.52 o
   1  -6   5      329.43      366.80      4.06 o
   2  -6   5       20.65       21.36      0.81 o
   3  -6   5       11.33       10.54      0.85 o
   4  -6   5       37.66       37.44      1.48 o
   5  -6   5      253.33      247.14      4.82 o
   6  -6   5        2.47        3.36      0.99 o
   7  -6   5        0.86        1.29      1.03 o
   8  -6   5        0.75       -0.94      1.06 o
   9  -6   5        0.01       -1.08      1.08 o
  10  -6   5      112.06      116.33      7.00 o
  11  -6   5        9.46        8.13      1.87 o
  12  -6   5        0.13        0.50      1.61 o
 -13  -5   5        3.95        6.74      2.06 o
 -12  -5   5        0.03        1.07      1.32 o
 -11  -5   5        0.00        0.53      1.11 o
 -10  -5   5       22.42       15.64      1.92 o
  -9  -5   5      117.41      106.25      3.86 o
  -8  -5   5       61.57       56.11      2.70 o
  -7  -5   5       25.60       26.08      2.46 o
  -6  -5   5      420.50      425.82     14.27 o
  -5  -5   5      345.02      358.08      5.23 o
  -4  -5   5      396.85      407.00      5.62 o
  -3  -5   5       84.64       81.89      1.52 o
  -2  -5   5       57.09       58.12      1.07 o
  -1  -5   5        4.52        2.23      0.36 o
   0  -5   5       29.38       25.64      0.80 o
   1  -5   5       12.94       14.39      0.63 o
   2  -5   5        7.41        6.45      0.69 o
   3  -5   5      603.41      613.71      7.32 o
   4  -5   5      592.10      581.84      7.60 o
   5  -5   5        3.82        2.20      1.27 o
   6  -5   5       72.37       72.46      2.94 o
   7  -5   5        0.37        0.58      0.98 o
   8  -5   5       65.62       59.80      2.87 o
   9  -5   5        5.95       11.62      1.73 o
  10  -5   5        7.65       12.16      1.94 o
  11  -5   5        0.00        2.21      1.46 o
  12  -5   5       13.19       12.95      3.06 o
 -13  -4   5        2.88        1.42      1.60 o
 -12  -4   5       15.58       13.86      2.34 o
 -11  -4   5        3.64        4.74      1.38 o
 -10  -4   5        1.22       -0.89      1.18 o
  -9  -4   5       12.89       12.67      1.72 o
  -8  -4   5       11.57       14.76      1.75 o
  -7  -4   5       32.60       31.97      1.57 o
  -6  -4   5       33.63       28.84      1.29 o
  -5  -4   5      151.43      144.26      2.52 o
  -4  -4   5       37.62       35.25      0.85 o
  -3  -4   5       64.29       67.62      1.36 o
  -2  -4   5        1.72        1.11      0.31 o
  -1  -4   5        2.21        5.06      0.41 o
   0  -4   5       31.67       34.88      0.86 o
   1  -4   5        5.43        4.37      0.43 o
   2  -4   5       66.47       74.12      1.54 o
   3  -4   5      390.06      441.66      4.92 o
   4  -4   5        0.29        0.22      0.71 o
   5  -4   5       18.81       22.05      1.31 o
   6  -4   5       55.83       57.67      3.32 o
   7  -4   5       76.22       81.01      3.15 o
   8  -4   5        0.44        0.38      0.97 o
   9  -4   5      166.30      161.38      4.89 o
  10  -4   5       55.96       53.14      2.98 o
  11  -4   5       29.13       30.99      2.62 o
  12  -4   5        3.54        3.29      1.81 o
 -13  -3   5        1.28       -0.30      1.45 o
 -12  -3   5        0.00        1.49      1.47 o
 -11  -3   5       11.55       13.70      1.97 o
 -10  -3   5        1.65        1.30      1.06 o
  -9  -3   5      179.47      174.59      4.32 o
  -8  -3   5       52.77       61.27      2.52 o
  -7  -3   5        4.81        3.40      0.81 o
  -6  -3   5       52.19       55.06      1.11 o
  -5  -3   5       69.13       50.77      1.58 o
  -4  -3   5      645.63      656.82      6.04 o
  -3  -3   5       51.26       48.55      1.49 o
  -2  -3   5      128.95      142.44      1.75 o
  -1  -3   5      430.19      437.51      4.17 o
   0  -3   5       43.10       37.87      0.95 o
   1  -3   5      144.85      144.01      2.02 o
   2  -3   5      635.20      633.05      6.20 o
   3  -3   5      417.70      468.36      5.75 o
   4  -3   5      201.80      221.70      3.57 o
   5  -3   5      159.17      161.36      4.08 o
   6  -3   5       24.83       26.18      2.18 o
   7  -3   5        4.34        1.56      1.18 o
   8  -3   5       35.75       37.20      2.27 o
   9  -3   5        1.04        1.42      1.16 o
  10  -3   5       13.27       15.67      1.99 o
  11  -3   5        1.55       -1.03      1.24 o
  12  -3   5        1.02        2.34      1.56 o
 -14  -2   5       12.73       13.54      4.89 o
 -13  -2   5       14.74       10.24      2.55 o
 -12  -2   5        6.40        5.25      2.05 o
 -11  -2   5        9.14       14.27      2.00 o
 -10  -2   5      235.31      234.72      9.94 o
  -9  -2   5        1.14        0.28      1.02 o
  -8  -2   5       53.77       59.63      2.39 o
  -7  -2   5       95.11       90.18      1.91 o
  -6  -2   5      160.41      139.96      2.10 o
  -5  -2   5      325.47      336.73      3.44 o
  -4  -2   5        0.20        0.79      0.34 o
  -3  -2   5        0.00        0.11      0.31 o
  -2  -2   5       97.16       98.42      1.41 o
  -1  -2   5      196.79      195.40      2.28 o
   0  -2   5       93.22       98.37      1.50 o
   1  -2   5       45.90       42.59      0.86 o
   2  -2   5       53.64       58.43      1.41 o
   3  -2   5      116.89      112.20      2.10 o
   4  -2   5      115.49      121.30      3.32 o
   5  -2   5       84.74       95.49      2.85 o
   6  -2   5      304.01      287.31      7.49 o
   7  -2   5      169.54      175.46      4.53 o
   8  -2   5       28.35       22.28      1.81 o
   9  -2   5        1.84       -1.04      1.04 o
  10  -2   5        0.00       -0.65      1.16 o
  11  -2   5        1.59       -0.10      1.23 o
  12  -2   5        1.58        1.70      1.46 o
 -14  -1   5        6.33       10.61      4.41 o
 -13  -1   5        0.81       -0.82      1.96 o
 -12  -1   5        6.76        5.79      1.67 o
 -11  -1   5        4.38        6.09      2.45 o
 -10  -1   5      186.20      181.77      6.50 o
  -9  -1   5       17.40       11.12      2.04 o
  -8  -1   5       69.65       73.46      2.24 o
  -7  -1   5       16.47       15.40      0.88 o
  -6  -1   5        0.00        0.07      0.41 o
  -5  -1   5       52.42       58.21      1.46 o
  -4  -1   5       38.75       44.60      0.99 o
  -3  -1   5      363.16      380.87      4.00 o
  -2  -1   5      168.04      194.38      2.30 o
  -1  -1   5      136.57      133.44      1.69 o
   0  -1   5       23.46       23.23      0.77 o
   1  -1   5      125.35      123.73      2.13 o
   2  -1   5      292.82      307.51      7.87 o
   3  -1   5       37.66       36.66      1.60 o
   4  -1   5      242.98      258.45      4.40 o
   5  -1   5      238.42      271.05      7.43 o
   6  -1   5      169.41      187.42      3.69 o
   7  -1   5       10.10       11.54      1.37 o
   8  -1   5      156.44      152.00      4.17 o
   9  -1   5      111.60       97.31      4.21 o
  10  -1   5       29.08       27.95      2.12 o
  11  -1   5        0.75        2.71      1.35 o
  12  -1   5       33.17       36.00      3.18 o
 -14   0   5        6.48        8.29      7.51 o
 -13   0   5       20.92       26.68      3.46 o
 -12   0   5        0.05       -0.35      1.84 o
 -11   0   5       17.68       25.19      2.99 o
 -10   0   5        1.82        0.86      0.94 o
  -9   0   5        5.55        4.22      0.94 o
  -8   0   5      132.02      133.26      4.22 o
  -7   0   5       43.01       40.20      1.42 o
  -6   0   5      130.67      154.64      2.11 o
  -5   0   5        1.22        0.75      0.45 o
  -4   0   5      863.80      894.69      8.47 o
  -3   0   5        1.11        1.10      0.38 o
  -2   0   5     2196.75     2279.20     20.20 o
  -1   0   5       20.41       21.21      0.73 o
   0   0   5        8.22       12.17      0.47 o
   1   0   5        0.00        0.50      0.33 o
   2   0   5      270.56      293.72      5.58 o
   3   0   5     1240.88     1314.54     17.61 o
   4   0   5      191.73      198.35      3.52 o
   5   0   5      290.69      292.13      7.51 o
   6   0   5       49.80       48.61      2.07 o
   7   0   5       56.86       52.26      2.17 o
   8   0   5        0.03       -0.01      0.90 o
   9   0   5        6.24        5.38      1.21 o
  10   0   5        0.00       -1.01      1.01 o
  11   0   5        3.18        3.23      1.42 o
  12   0   5        8.28        9.63      1.73 o
 -14   1   5        6.56        5.78      2.86 o
 -13   1   5       36.15       39.05      4.08 o
 -12   1   5        0.22       -0.22      2.28 o
 -11   1   5       40.40       41.61      3.65 o
 -10   1   5       46.20       41.11      2.47 o
  -9   1   5       31.06       24.26      1.24 o
  -8   1   5        0.00       -0.30      0.73 o
  -7   1   5      519.33      505.67      6.99 o
  -6   1   5      156.96      156.01      2.54 o
  -5   1   5      101.47      100.11      1.75 o
  -4   1   5       55.77       63.94      1.32 o
  -3   1   5      903.73      969.28      9.16 o
  -2   1   5      676.52      652.95      6.30 o
  -1   1   5      923.42      982.97      9.76 o
   0   1   5      695.69      728.98      8.15 o
   1   1   5      147.54      168.57      2.90 o
   2   1   5      902.49      985.54     15.33 o
   3   1   5        0.22        0.12      0.50 o
   4   1   5       27.58       28.83      1.51 o
   5   1   5       39.59       44.24      1.35 o
   6   1   5       47.34       46.50      2.19 o
   7   1   5        0.28        0.25      0.53 o
   8   1   5      190.04      172.05      4.21 o
   9   1   5        8.05        8.61      1.27 o
  10   1   5       10.40       11.25      1.46 o
  11   1   5        0.78        1.14      1.38 o
  12   1   5       38.72       43.24      2.70 o
 -14   2   5        0.41       -2.23      2.23 o
 -13   2   5        3.60        5.71      2.59 o
 -12   2   5        6.47        9.15      1.84 o
 -11   2   5       33.18       38.31      2.61 o
 -10   2   5       21.33       16.65      1.56 o
  -9   2   5      131.42      127.74      3.43 o
  -8   2   5      464.00      446.60      6.56 o
  -7   2   5      563.07      571.34      6.99 o
  -6   2   5      184.72      168.12      2.59 o
  -5   2   5        1.54        4.63      0.62 o
  -4   2   5        5.17        3.82      0.50 o
  -3   2   5        4.82        4.14      0.48 o
  -2   2   5       78.89       70.90      1.62 o
  -1   2   5        8.27        8.73      0.44 o
   0   2   5      353.21      399.66      6.19 o
   1   2   5      642.59      674.27     10.26 o
   2   2   5       34.93       34.85      0.98 o
   3   2   5      623.10      622.50      9.06 o
   4   2   5        0.00        1.22      0.42 o
   5   2   5        0.56        0.97      0.73 o
   6   2   5       11.50       17.70      1.71 o
   7   2   5       48.72       50.19      3.45 o
   8   2   5      185.65      176.87      6.05 o
   9   2   5        0.26        0.15      0.79 o
  10   2   5       66.14       71.63      2.72 o
  11   2   5        0.52        0.50      1.17 o
  12   2   5        1.41        1.55      1.40 o
 -13   3   5        0.94        0.53      1.55 o
 -12   3   5        1.68        1.37      1.94 o
 -11   3   5        4.91        5.99      1.62 o
 -10   3   5       56.00       58.43      2.14 o
  -9   3   5       51.93       52.02      1.93 o
  -8   3   5       75.41       81.75      2.62 o
  -7   3   5       23.18       21.43      1.24 o
  -6   3   5      303.55      295.24      4.06 o
  -5   3   5       43.21       41.31      1.40 o
  -4   3   5        0.00        0.11      0.44 o
  -3   3   5      110.46      131.20      1.90 o
  -2   3   5      220.35      240.23      2.76 o
  -1   3   5      219.80      248.35      3.09 o
   0   3   5     1368.34     1487.01     21.48 o
   1   3   5      187.62      194.83      3.09 o
   2   3   5       43.71       49.04      1.36 o
   3   3   5        1.16        1.47      0.48 o
   4   3   5       61.55       56.58      1.27 o
   5   3   5       64.52       62.53      2.06 o
   6   3   5      114.96      110.07      5.94 o
   7   3   5       94.73       92.80      3.24 o
   8   3   5       46.78       43.38      2.04 o
   9   3   5        9.68        8.42      2.13 o
  10   3   5       17.63       24.64      5.14 o
  11   3   5       58.35       66.09      3.00 o
 -13   4   5        1.94        4.39      2.11 o
 -12   4   5        0.11        0.91      1.51 o
 -11   4   5       52.36       62.09      2.28 o
 -10   4   5       34.57       36.76      1.77 o
  -9   4   5       24.86       23.41      1.48 o
  -8   4   5      483.44      473.93      7.09 o
  -7   4   5       16.44       14.46      1.07 o
  -6   4   5      390.33      380.70      6.06 o
  -5   4   5       27.98       25.41      1.08 o
  -4   4   5      197.71      207.71      2.74 o
  -3   4   5       34.66       29.52      1.08 o
  -2   4   5        9.72       10.86      0.56 o
  -1   4   5       31.16       23.54      1.16 o
   0   4   5       97.91      101.98      1.77 o
   1   4   5      513.45      546.35      8.07 o
   2   4   5       51.64       50.47      2.35 o
   3   4   5       43.55       46.66      2.41 o
   4   4   5        3.16        6.44      0.84 o
   5   4   5        5.51        5.26      0.91 o
   6   4   5      116.06      123.03      3.22 o
   7   4   5        1.52        0.84      0.92 o
   8   4   5       16.71       16.35      1.36 o
   9   4   5       37.82       42.06      2.26 o
  10   4   5        2.71        2.28      1.21 o
 -13   5   5        3.29        2.86      2.16 o
 -12   5   5        8.79        6.66      2.39 o
 -11   5   5        7.97        6.00      1.29 o
 -10   5   5        6.07        5.82      1.28 o
  -9   5   5      136.96      140.29      3.67 o
  -8   5   5        7.73       11.03      1.32 o
  -7   5   5        1.27        2.02      0.80 o
  -6   5   5       70.70       69.96      1.92 o
  -5   5   5       38.96       34.20      1.35 o
  -4   5   5       35.91       36.94      1.16 o
  -3   5   5       96.16       97.88      1.96 o
  -2   5   5      158.04      150.67      2.80 o
  -1   5   5       21.88       21.91      1.19 o
   0   5   5      142.50      138.92      2.77 o
   1   5   5       54.17       59.23      2.07 o
   2   5   5      115.88      123.84      5.31 o
   3   5   5       12.89       13.71      1.18 o
   4   5   5        7.71       10.21      0.96 o
   5   5   5        4.24        1.85      0.59 o
   6   5   5        3.28        3.20      1.06 o
   7   5   5       47.91       49.77      2.23 o
   8   5   5        5.33        4.42      1.22 o
   9   5   5        2.35        2.03      1.60 o
 -12   6   5        0.24        0.59      1.56 o
 -11   6   5       24.26       29.14      2.29 o
 -10   6   5        6.93        8.13      1.38 o
  -9   6   5      147.89      150.67      3.90 o
  -8   6   5      129.34      137.80      3.62 o
  -7   6   5       33.31       33.94      1.55 o
  -6   6   5        8.37        7.48      0.94 o
  -5   6   5      396.18      377.03      5.67 o
  -4   6   5      102.26      104.06      2.21 o
  -3   6   5       25.68       24.93      1.07 o
  -2   6   5      317.14      330.80      4.99 o
  -1   6   5        5.80        5.73      0.85 o
   0   6   5       27.33       29.17      1.31 o
   1   6   5       73.50       72.16      2.14 o
   2   6   5      208.26      222.77      5.74 o
   3   6   5      429.02      412.41      7.73 o
   4   6   5      101.33      100.85      2.92 o
   5   6   5       13.82       12.90      1.46 o
   6   6   5       36.87       36.40      1.79 o
   7   6   5       33.04       34.34      2.88 o
   8   6   5        9.20        5.57      1.92 o
   9   6   5        1.95        6.04      2.94 o
 -12   7   5       12.63       15.57      1.80 o
 -11   7   5       15.83       16.46      2.09 o
 -10   7   5       10.54        9.89      1.54 o
  -9   7   5       20.80       20.92      1.76 o
  -8   7   5        6.91        8.38      2.40 o
  -7   7   5       42.24       47.39      2.19 o
  -6   7   5       50.08       50.48      1.99 o
  -5   7   5      235.39      221.61      6.50 o
  -4   7   5       83.48       86.17      2.25 o
  -3   7   5      255.06      265.71      4.19 o
  -2   7   5       29.88       26.15      1.77 o
  -1   7   5      161.00      147.85      3.25 o
   0   7   5       91.22       99.19      3.01 o
   1   7   5      169.03      167.70      9.26 o
   2   7   5      228.80      232.82      7.59 o
   3   7   5       49.24       51.56      2.86 o
   4   7   5        0.02        1.36      1.17 o
   5   7   5       20.87       15.86      3.83 o
   6   7   5        0.94        0.97      1.18 o
   7   7   5       42.62       47.51      2.77 o
   8   7   5        1.11        0.49      0.98 o
   9   7   5        4.91        0.00      2.61 o
 -11   8   5        2.57        1.88      1.34 o
 -10   8   5        0.88        0.86      1.23 o
  -9   8   5        0.03        0.20      1.53 o
  -8   8   5       11.62       12.60      1.87 o
  -7   8   5        0.21        0.75      1.22 o
  -6   8   5       64.37       65.41      2.51 o
  -5   8   5       41.76       37.19      2.22 o
  -4   8   5      102.68      100.78      3.18 o
  -3   8   5        2.98       -0.85      1.71 o
  -2   8   5       63.41       57.60      3.44 o
  -1   8   5       22.41       27.48      2.55 o
   0   8   5        9.67        9.51      1.84 o
   1   8   5       26.63       29.03      2.11 o
   2   8   5       30.53       25.20      2.26 o
   3   8   5       19.04       18.10      3.26 o
   4   8   5       81.10       91.21      3.89 o
   5   8   5       60.40       56.60      3.11 o
   6   8   5        1.53        1.94      1.55 o
   7   8   5        5.86        2.77      1.47 o
   8   8   5        3.18        5.06      1.63 o
 -10   9   5        6.44        5.26      1.76 o
  -9   9   5        0.00        0.17      1.41 o
  -8   9   5        3.35        1.58      1.36 o
  -7   9   5        9.97       14.18      2.00 o
  -6   9   5        0.30       -0.93      1.33 o
  -5   9   5        0.55       -0.42      0.92 o
  -4   9   5       14.73       15.02      2.16 o
  -3   9   5       84.77       88.14      4.41 o
  -2   9   5        2.57        2.21      1.79 o
  -1   9   5       11.66        9.24      4.57 o
   0   9   5       30.67       28.89      2.70 o
   1   9   5       22.13       19.95      3.92 o
   2   9   5       52.66       47.91      4.49 o
   3   9   5        0.02        0.43      1.53 o
   4   9   5       45.28       52.39      3.67 o
   5   9   5        4.60        4.67      1.70 o
   6   9   5       57.92       64.94      4.24 o
   7   9   5        6.83        5.22      1.96 o
  -9  10   5        7.68        9.61      2.54 o
  -8  10   5        1.14        2.80      1.54 o
  -7  10   5       35.34       35.97      3.48 o
  -6  10   5        1.65        1.74      1.47 o
  -5  10   5       25.20       23.65      2.35 o
  -4  10   5       10.60       11.21      2.36 o
  -3  10   5        1.95        4.07      1.92 o
  -2  10   5       30.01       30.35      3.02 o
  -1  10   5       46.99       46.40      3.48 o
   0  10   5        2.30        1.89      1.96 o
   1  10   5        0.03        0.82      2.37 o
   2  10   5        0.02        0.37      1.53 o
   3  10   5       47.14       48.69      3.41 o
   4  10   5        0.31       -0.55      2.94 o
   5  10   5       11.64       13.38      2.61 o
  -7  11   5        0.45        0.42      1.38 o
  -6  11   5       31.94       31.00      4.89 o
  -5  11   5        0.01       -1.14      2.45 o
  -4  11   5        3.54        2.50      4.16 o
  -3  11   5       14.30       13.49      2.48 o
  -2  11   5        0.01       -1.02      1.76 o
  -1  11   5        0.02        0.44      1.66 o
   0  11   5       20.41       14.84      5.71 o
   1  11   5       16.68       19.11      3.75 o
   2  11   5        0.14       -0.25      1.75 o
   3  11   5        4.82        3.93      1.93 o
  -5  12   5       17.10       23.01      4.89 o
  -4  12   5        4.95        6.55      2.48 o
  -3  12   5        1.06        1.68      1.96 o
  -2  12   5       10.73        9.99      2.53 o
  -1  12   5       41.24       46.39      3.97 o
   0  12   5        2.18       -0.68      2.37 o
   1  12   5        0.27       -2.12      3.26 o
  -3 -14   6       25.57       33.93      3.66 o
  -2 -14   6        8.01        7.54      2.94 o
  -1 -14   6        1.35       -1.63      2.28 o
   0 -14   6        6.91        5.97      2.25 o
   1 -14   6        6.43        8.94      1.62 o
   2 -14   6        3.51        4.46      1.50 o
   3 -14   6        0.92        1.00      1.42 o
   4 -14   6        8.46        8.64      1.80 o
  -6 -13   6        0.74        1.72      2.07 o
  -5 -13   6       15.06       13.65      2.18 o
  -4 -13   6        3.15        1.39      1.52 o
  -3 -13   6       45.20       51.13      3.22 o
  -2 -13   6        3.57        3.20      1.55 o
  -1 -13   6        2.90       -0.09      1.98 o
   0 -13   6        1.89        2.05      1.24 o
   1 -13   6       10.30       12.66      2.45 o
   2 -13   6        0.00       -0.30      1.20 o
   3 -13   6        1.06       -0.89      1.75 o
   4 -13   6       28.62       29.02      2.58 o
   5 -13   6       32.08       39.86      3.46 o
   6 -13   6       17.51       22.92      2.68 o
  -7 -12   6        1.26        0.60      1.58 o
  -6 -12   6        0.00       -0.44      1.36 o
  -5 -12   6       20.29       24.92      2.84 o
  -4 -12   6       14.37       19.78      2.34 o
  -3 -12   6       41.54       39.67      3.00 o
  -2 -12   6        2.60        1.08      1.34 o
  -1 -12   6        4.94        2.77      0.92 o
   0 -12   6        1.25       -0.29      1.05 o
   1 -12   6       16.96       17.74      1.75 o
   2 -12   6        3.46        2.17      1.22 o
   3 -12   6       47.58       42.92      2.18 o
   4 -12   6        2.78        2.91      1.30 o
   5 -12   6       29.00       33.41      3.20 o
   6 -12   6        4.52        4.46      1.35 o
   7 -12   6       11.30       14.03      2.06 o
   8 -12   6        5.68        6.62      1.47 o
  -8 -11   6        7.47        9.11      1.94 o
  -7 -11   6        2.67        0.11      1.29 o
  -6 -11   6        1.27        4.15      1.50 o
  -5 -11   6       31.90       32.85      2.53 o
  -4 -11   6        2.85        1.84      1.27 o
  -3 -11   6      168.60      188.17      5.39 o
  -2 -11   6        0.36        0.37      0.77 o
  -1 -11   6        0.01       -0.35      0.76 o
   0 -11   6        5.43        5.06      1.01 o
   1 -11   6        2.60        1.89      1.12 o
   2 -11   6       53.32       52.20      2.18 o
   3 -11   6        0.38        0.37      0.95 o
   4 -11   6        5.46        2.97      1.07 o
   5 -11   6        1.45       -0.15      0.94 o
   6 -11   6       46.89       42.56      2.26 o
   7 -11   6       48.47       50.38      3.84 o
   8 -11   6       15.15       16.10      2.17 o
   9 -11   6        4.53        3.96      2.11 o
  -9 -10   6        1.69        1.27      1.53 o
  -8 -10   6        1.77        1.32      1.43 o
  -7 -10   6        3.72        3.09      1.46 o
  -6 -10   6       14.35       12.72      1.84 o
  -5 -10   6       48.27       47.97      2.79 o
  -4 -10   6        0.26        0.84      1.15 o
  -3 -10   6        1.44        1.47      1.01 o
  -2 -10   6        4.52        1.57      0.96 o
  -1 -10   6        1.14        0.29      0.76 o
   0 -10   6        8.02        8.63      1.01 o
   1 -10   6        9.71       11.40      1.39 o
   2 -10   6        0.93        0.32      0.97 o
   3 -10   6        0.14        0.23      0.94 o
   4 -10   6       39.12       36.65      1.93 o
   5 -10   6        6.57        5.85      1.21 o
   6 -10   6        2.39        2.50      1.10 o
   7 -10   6        0.10        0.37      0.96 o
   8 -10   6      112.47      122.93      5.09 o
   9 -10   6        3.51        1.11      1.90 o
  10 -10   6        2.13        6.53      3.92 o
 -10  -9   6        7.94        7.39      1.79 o
  -9  -9   6       30.26       30.57      2.62 o
  -8  -9   6        0.09       -1.14      1.14 o
  -7  -9   6        0.03       -1.07      1.07 o
  -6  -9   6       27.34       31.14      2.31 o
  -5  -9   6        0.47        0.91      1.21 o
  -4  -9   6       11.39       11.41      1.58 o
  -3  -9   6       89.22       88.52      2.42 o
  -2  -9   6        3.58        4.41      0.87 o
  -1  -9   6        0.71        0.12      0.70 o
   0  -9   6       68.36       64.56      1.76 o
   1  -9   6       15.32       18.77      1.34 o
   2  -9   6      100.51       91.34      2.32 o
   3  -9   6        7.68        7.85      0.94 o
   4  -9   6      111.89      105.62      3.30 o
   5  -9   6      194.27      176.55      3.70 o
   6  -9   6       79.70       81.53      2.45 o
   7  -9   6        8.65        9.46      2.52 o
   8  -9   6       31.54       31.00      2.62 o
   9  -9   6       10.87       10.95      2.10 o
  10  -9   6       12.69       14.28      2.42 o
 -11  -8   6        1.75        3.41      2.04 o
 -10  -8   6       12.48       11.97      1.98 o
  -9  -8   6       66.68       68.51      3.72 o
  -8  -8   6        0.37        0.25      1.13 o
  -7  -8   6        2.78        0.30      1.08 o
  -6  -8   6        2.56        3.17      1.22 o
  -5  -8   6       37.39       33.48      4.80 o
  -4  -8   6      123.60      131.98      3.42 o
  -3  -8   6       18.65       17.77      1.26 o
  -2  -8   6       69.71       69.69      1.65 o
  -1  -8   6       27.72       22.62      1.23 o
   0  -8   6      120.80      113.97      2.07 o
   1  -8   6       15.75       16.27      0.89 o
   2  -8   6       67.22       61.09      2.03 o
   3  -8   6        0.04        0.45      0.67 o
   4  -8   6      116.17      113.48      2.91 o
   5  -8   6      291.56      299.68      6.98 o
   6  -8   6       37.65       32.04      1.53 o
   7  -8   6       15.67       11.15      1.78 o
   8  -8   6        0.75        1.49      1.31 o
   9  -8   6       11.11       15.56      2.64 o
  10  -8   6        7.00        8.44      2.30 o
  11  -8   6        1.30        0.36      1.52 o
 -12  -7   6       10.19       11.86      2.69 o
 -11  -7   6        3.25        3.07      1.53 o
 -10  -7   6       18.99       25.55      3.29 o
  -9  -7   6        1.01        0.76      1.17 o
  -8  -7   6       15.40       16.06      2.25 o
  -7  -7   6       18.26       17.32      1.82 o
  -6  -7   6        0.09       -0.93      0.93 o
  -5  -7   6        3.38        2.76      0.98 o
  -4  -7   6      250.67      255.04      4.11 o
  -3  -7   6       75.13       77.38      1.61 o
  -2  -7   6      255.26      250.98      3.61 o
  -1  -7   6      193.67      199.76      3.20 o
   0  -7   6        0.83        0.50      0.50 o
   1  -7   6       44.82       41.94      1.21 o
   2  -7   6       49.09       42.07      1.31 o
   3  -7   6      446.69      458.43      5.97 o
   4  -7   6       13.38       11.61      1.10 o
   5  -7   6      129.83      126.99      2.77 o
   6  -7   6        3.79        2.83      1.95 o
   7  -7   6        1.06        1.14      1.17 o
   8  -7   6       23.49       21.67      2.16 o
   9  -7   6        6.41        7.81      1.70 o
  10  -7   6        7.78        5.56      1.77 o
  11  -7   6       24.19       20.42      2.65 o
 -12  -6   6        0.49        0.07      1.30 o
 -11  -6   6        1.81        2.72      1.44 o
 -10  -6   6       11.21       12.41      1.87 o
  -9  -6   6       16.61       16.35      1.96 o
  -8  -6   6       54.47       50.65      2.72 o
  -7  -6   6       61.56       58.72      2.78 o
  -6  -6   6       93.24       86.15      3.16 o
  -5  -6   6      548.73      567.03     10.91 o
  -4  -6   6       70.92       71.36      2.18 o
  -3  -6   6        9.24       10.02      0.73 o
  -2  -6   6      410.88      417.26      4.61 o
  -1  -6   6      328.55      331.10      3.80 o
   0  -6   6        0.15       -0.25      0.39 o
   1  -6   6      128.69      142.90      2.12 o
   2  -6   6       41.89       46.23      1.30 o
   3  -6   6      279.14      277.89      4.39 o
   4  -6   6      397.15      367.69      5.43 o
   5  -6   6        0.01        0.96      0.90 o
   6  -6   6       21.11       19.82      2.37 o
   7  -6   6       58.21       56.41      3.14 o
   8  -6   6        6.14        7.71      1.53 o
   9  -6   6        9.46        9.93      1.79 o
  10  -6   6       54.20       57.90      3.37 o
  11  -6   6        1.29       -0.76      1.49 o
 -13  -5   6       22.45       20.58      2.76 o
 -12  -5   6        0.20        1.74      1.39 o
 -11  -5   6       21.58       18.85      2.00 o
 -10  -5   6        3.37        1.75      1.30 o
  -9  -5   6        3.92        4.29      1.45 o
  -8  -5   6       14.91        9.30      1.44 o
  -7  -5   6      183.13      170.00      4.70 o
  -6  -5   6        1.40        1.21      0.85 o
  -5  -5   6        2.68        3.77      0.80 o
  -4  -5   6       54.55       48.56      1.64 o
  -3  -5   6       51.69       56.50      1.08 o
  -2  -5   6       36.63       31.99      0.90 o
  -1  -5   6      262.71      261.22      3.12 o
   0  -5   6       96.72       80.97      1.45 o
   1  -5   6      427.45      437.70      4.66 o
   2  -5   6      148.50      154.41      2.39 o
   3  -5   6      371.69      364.30      5.22 o
   4  -5   6      200.90      183.18      3.81 o
   5  -5   6        4.53        3.53      1.21 o
   6  -5   6       10.47       12.58      2.84 o
   7  -5   6        2.75        1.52      2.03 o
   8  -5   6        6.88        9.12      1.89 o
   9  -5   6       23.94       23.92      2.22 o
  10  -5   6       13.58       11.05      1.85 o
  11  -5   6        8.30        9.43      1.91 o
  12  -5   6       64.88       81.02     14.11 o
 -13  -4   6        9.89       17.04      2.49 o
 -12  -4   6       12.09       12.20      2.15 o
 -11  -4   6        1.25        0.50      1.19 o
 -10  -4   6        0.09       -0.17      1.06 o
  -9  -4   6       68.87       62.97      3.03 o
  -8  -4   6        0.81        1.12      1.10 o
  -7  -4   6       12.21       17.09      1.54 o
  -6  -4   6       23.10       24.53      1.17 o
  -5  -4   6      129.23      124.32      1.94 o
  -4  -4   6      211.66      210.70      2.46 o
  -3  -4   6       17.97       17.67      0.68 o
  -2  -4   6      246.59      243.17      2.57 o
  -1  -4   6       13.15       19.23      0.70 o
   0  -4   6      183.92      208.53      2.57 o
   1  -4   6        7.52        7.59      0.60 o
   2  -4   6       75.00       72.78      1.44 o
   3  -4   6        5.81        4.08      0.56 o
   4  -4   6       56.87       64.25      2.06 o
   5  -4   6        2.81        2.37      1.00 o
   6  -4   6       25.58       28.84      3.43 o
   7  -4   6       11.74       10.11      1.50 o
   8  -4   6       18.19       18.24      1.87 o
   9  -4   6       43.65       38.01      3.27 o
  10  -4   6       28.19       22.63      2.27 o
  11  -4   6        0.15       -0.39      1.27 o
  12  -4   6       27.01       32.22      3.72 o
 -13  -3   6        0.92       -0.09      1.87 o
 -12  -3   6        0.06        1.19      1.42 o
 -11  -3   6        0.02       -1.20      1.20 o
 -10  -3   6        4.92        4.55      1.46 o
  -9  -3   6       85.78       72.64      2.78 o
  -8  -3   6        3.55        4.76      1.26 o
  -7  -3   6       44.39       50.65      1.49 o
  -6  -3   6      325.08      325.89      4.86 o
  -5  -3   6       30.51       31.23      0.85 o
  -4  -3   6      437.33      442.49      4.39 o
  -3  -3   6       53.44       63.09      1.16 o
  -2  -3   6        7.15        6.26      0.53 o
  -1  -3   6      460.25      482.45      5.33 o
   0  -3   6      561.34      581.84      6.23 o
   1  -3   6       51.63       58.09      1.27 o
   2  -3   6      108.13      104.01      1.50 o
   3  -3   6       71.11       81.93      2.74 o
   4  -3   6       40.81       36.18      2.40 o
   5  -3   6       32.50       32.05      1.85 o
   6  -3   6       68.24       63.19      4.59 o
   7  -3   6        2.74        2.11      1.06 o
   8  -3   6       94.40       81.53      3.19 o
   9  -3   6       27.39       26.38      3.64 o
  10  -3   6        2.37        4.77      1.51 o
  11  -3   6       11.81        9.31      1.79 o
  12  -3   6       59.62       76.30     12.65 o
 -13  -2   6        0.00        0.04      1.84 o
 -12  -2   6       14.36       13.89      3.75 o
 -11  -2   6        0.02        1.47      1.65 o
 -10  -2   6      104.62       95.07      4.65 o
  -9  -2   6      140.75      130.74      5.23 o
  -8  -2   6      418.65      411.25      7.14 o
  -7  -2   6       24.58       21.24      1.05 o
  -6  -2   6       41.03       35.62      1.31 o
  -5  -2   6       97.59      102.06      1.66 o
  -4  -2   6      143.49      149.60      2.07 o
  -3  -2   6      148.60      171.38      2.22 o
  -2  -2   6      120.42      131.87      1.72 o
  -1  -2   6        0.08        0.21      0.34 o
   0  -2   6       69.68       75.00      1.33 o
   1  -2   6      168.73      186.94      2.26 o
   2  -2   6       39.14       38.12      1.34 o
   3  -2   6      512.77      525.10      7.31 o
   4  -2   6       50.59       46.81      1.71 o
   5  -2   6      435.93      442.93     10.09 o
   6  -2   6      104.97      104.82      3.26 o
   7  -2   6        5.86        2.21      1.12 o
   8  -2   6       34.85       37.99      3.04 o
   9  -2   6      309.81      278.55      8.81 o
  10  -2   6       25.00       29.10      2.31 o
  11  -2   6        8.83        7.54      1.73 o
  12  -2   6        6.08        7.92      2.55 o
 -13  -1   6        8.14        9.78      2.76 o
 -12  -1   6        6.33       10.52      1.92 o
 -11  -1   6       17.20       16.82      3.34 o
 -10  -1   6        9.66        7.16      1.92 o
  -9  -1   6       57.66       61.90      2.75 o
  -8  -1   6      305.34      294.79      4.53 o
  -7  -1   6      281.69      271.11      4.23 o
  -6  -1   6        0.17        0.18      0.48 o
  -5  -1   6       86.80       80.54      1.57 o
  -4  -1   6       36.41       38.39      1.05 o
  -3  -1   6       16.98       14.91      0.67 o
  -2  -1   6      134.31      147.48      2.05 o
  -1  -1   6      207.11      216.07      2.69 o
   0  -1   6        0.13       -0.45      0.45 o
   1  -1   6       17.51       20.21      1.49 o
   2  -1   6      150.71      161.82      2.67 o
   3  -1   6      151.01      162.03      3.25 o
   4  -1   6       38.19       39.50      2.00 o
   5  -1   6       71.80       71.60      2.53 o
   6  -1   6        0.06       -0.59      0.74 o
   7  -1   6       21.81       14.64      1.45 o
   8  -1   6       90.93       81.34      3.09 o
   9  -1   6        0.00       -0.26      1.13 o
  10  -1   6        7.88       11.76      1.72 o
  11  -1   6        2.07        2.94      1.45 o
  12  -1   6        0.72       -0.91      1.80 o
 -13   0   6        2.11        3.21      2.35 o
 -12   0   6        3.92        4.37      2.69 o
 -11   0   6        3.59        4.76      2.02 o
 -10   0   6       80.62       80.54      7.18 o
  -9   0   6       17.68       18.60      1.02 o
  -8   0   6       61.98       65.61      1.93 o
  -7   0   6      102.16      105.64      2.39 o
  -6   0   6      115.78      115.57      2.00 o
  -5   0   6       40.97       35.57      1.07 o
  -4   0   6       13.76       12.15      0.62 o
  -3   0   6       20.95       23.78      1.03 o
  -2   0   6        7.84        6.22      0.47 o
  -1   0   6     4279.28     4475.34     42.53 o
   0   0   6       44.41       50.96      1.20 o
   1   0   6       18.84       16.88      0.87 o
   2   0   6        5.90       11.58      0.79 o
   3   0   6      138.36      159.33      3.06 o
   4   0   6      261.62      259.56      4.49 o
   5   0   6       15.37       13.86      1.04 o
   6   0   6       33.23       27.95      1.72 o
   7   0   6       26.58       20.50      1.58 o
   8   0   6      110.60      115.22      3.57 o
   9   0   6        5.91        5.45      2.48 o
  10   0   6        0.88        0.69      1.18 o
  11   0   6        0.75       -0.16      1.62 o
  12   0   6       27.11       37.03      8.08 o
 -13   1   6       20.53       19.31      3.51 o
 -12   1   6        0.04       -1.07      1.76 o
 -11   1   6       14.08       11.91      2.59 o
 -10   1   6        1.46        0.43      0.67 o
  -9   1   6       19.83       20.01      1.26 o
  -8   1   6      263.22      260.34      4.81 o
  -7   1   6       40.86       43.81      1.69 o
  -6   1   6      163.08      163.21      2.59 o
  -5   1   6       86.32       75.09      1.76 o
  -4   1   6       68.19       64.31      1.35 o
  -3   1   6        9.33       12.27      0.62 o
  -2   1   6       24.91       15.96      0.71 o
  -1   1   6      336.41      400.85      4.42 o
   0   1   6      647.83      643.83      7.51 o
   1   1   6      665.58      654.67     11.20 o
   2   1   6      124.22      138.73      3.03 o
   3   1   6        4.42        2.92      0.67 o
   4   1   6      141.65      158.62      3.11 o
   5   1   6        0.92        0.49      0.61 o
   6   1   6        4.36        1.47      0.67 o
   7   1   6       93.16       85.91      3.48 o
   8   1   6        0.02        0.88      1.29 o
   9   1   6       73.83       66.72      2.74 o
  10   1   6       46.57       49.63      4.95 o
  11   1   6        0.49       -0.37      1.25 o
 -13   2   6       19.17       20.78      3.46 o
 -12   2   6        7.83       12.67      2.77 o
 -11   2   6       25.81       28.71      2.64 o
 -10   2   6       22.51       23.11      1.39 o
  -9   2   6        1.61        0.78      0.83 o
  -8   2   6        2.00        3.15      0.97 o
  -7   2   6      257.07      250.36      3.84 o
  -6   2   6       16.56       20.28      1.02 o
  -5   2   6       65.33       60.69      1.62 o
  -4   2   6       82.05       83.76      1.70 o
  -3   2   6      192.89      188.19      2.53 o
  -2   2   6      739.69      794.05      7.63 o
  -1   2   6      147.09      155.97      3.47 o
   0   2   6      137.51      139.13      2.47 o
   1   2   6       33.81       27.84      1.55 o
   2   2   6      401.45      421.64      6.53 o
   3   2   6        4.04        3.95      0.77 o
   4   2   6       77.86       74.79      2.13 o
   5   2   6        7.47        5.12      1.13 o
   6   2   6      128.17      117.05      3.07 o
   7   2   6        1.91        1.10      0.79 o
   8   2   6       13.28       10.89      2.45 o
   9   2   6       44.52       42.87      2.15 o
  10   2   6        1.94        1.65      1.17 o
  11   2   6       13.68       18.34      2.08 o
 -13   3   6        0.19        6.04      3.59 o
 -12   3   6        9.28        4.62      1.68 o
 -11   3   6        5.76        3.07      0.91 o
 -10   3   6       55.27       55.60      2.44 o
  -9   3   6       46.82       51.30      2.10 o
  -8   3   6       67.62       66.30      2.20 o
  -7   3   6      324.72      328.96      4.75 o
  -6   3   6       90.86       87.22      1.96 o
  -5   3   6      339.17      323.15      4.22 o
  -4   3   6        9.46       10.01      0.81 o
  -3   3   6       53.00       51.49      1.31 o
  -2   3   6      361.95      372.77      4.17 o
  -1   3   6      714.35      709.84     11.21 o
   0   3   6      271.64      256.46      4.44 o
   1   3   6        7.18        7.39      0.97 o
   2   3   6      483.31      472.62      5.81 o
   3   3   6       29.27       25.53      0.98 o
   4   3   6       46.70       47.55      1.54 o
   5   3   6      187.70      184.64      3.73 o
   6   3   6        6.89        4.48      0.96 o
   7   3   6       58.09       53.19      4.65 o
   8   3   6      107.82      100.51      6.36 o
   9   3   6        0.51        1.63      1.96 o
  10   3   6        1.52        1.17      1.09 o
  11   3   6        0.49       -0.28      1.24 o
 -13   4   6        3.14        2.32      2.11 o
 -12   4   6        4.20        5.89      2.27 o
 -11   4   6        0.05       -0.81      1.01 o
 -10   4   6       14.44       16.36      1.55 o
  -9   4   6       24.99       29.21      2.24 o
  -8   4   6       38.78       36.74      1.90 o
  -7   4   6      172.11      167.15      3.61 o
  -6   4   6      266.12      262.78      4.03 o
  -5   4   6      903.56      897.83     10.38 o
  -4   4   6       33.62       34.96      1.12 o
  -3   4   6       12.51       14.36      0.85 o
  -2   4   6       85.10       95.61      2.07 o
  -1   4   6      230.24      230.83      4.83 o
   0   4   6       47.47       51.49      2.33 o
   1   4   6      341.84      325.94      5.87 o
   2   4   6       29.10       27.50      1.82 o
   3   4   6       21.94       21.05      1.51 o
   4   4   6        6.52        4.64      1.01 o
   5   4   6      306.53      278.26      5.85 o
   6   4   6        2.00        0.75      0.99 o
   7   4   6      119.16      105.42      8.57 o
   8   4   6       13.67       10.56      2.08 o
   9   4   6        2.14        1.35      1.68 o
  10   4   6        2.13        2.01      1.84 o
 -12   5   6        4.27        3.82      1.21 o
 -11   5   6       17.24       20.62      1.76 o
 -10   5   6       31.23       33.81      2.02 o
  -9   5   6        2.17        0.87      1.18 o
  -8   5   6        5.67        5.93      1.24 o
  -7   5   6       30.95       31.29      1.52 o
  -6   5   6      323.69      330.02      4.80 o
  -5   5   6      325.59      336.83      4.77 o
  -4   5   6        1.96        0.69      0.69 o
  -3   5   6       25.91       24.16      1.18 o
  -2   5   6       35.35       35.76      1.69 o
  -1   5   6      220.02      214.81      4.80 o
   0   5   6       68.81       70.92      2.44 o
   1   5   6      206.94      212.90      4.39 o
   2   5   6       12.60       12.59      2.04 o
   3   5   6       26.39       29.54      2.20 o
   4   5   6        1.05       -0.09      0.94 o
   5   5   6      195.18      203.15      4.78 o
   6   5   6        1.75        1.42      0.92 o
   7   5   6       13.81       18.71      2.46 o
   8   5   6        0.15        0.69      1.60 o
   9   5   6        0.93        3.74      1.84 o
 -12   6   6       11.16       13.66      2.43 o
 -11   6   6        3.52        1.08      1.21 o
 -10   6   6       29.78       33.87      2.10 o
  -9   6   6        2.80        0.68      1.20 o
  -8   6   6       50.45       49.44      2.50 o
  -7   6   6       46.23       49.99      2.22 o
  -6   6   6      210.69      209.35      4.24 o
  -5   6   6       14.20       15.97      1.41 o
  -4   6   6       17.70       14.10      1.27 o
  -3   6   6       66.72       71.59      3.03 o
  -2   6   6       55.19       57.12      3.37 o
  -1   6   6        0.02       -0.04      1.04 o
   0   6   6        0.64        0.62      1.02 o
   1   6   6        2.29        0.56      0.90 o
   2   6   6       11.34       16.57      2.69 o
   3   6   6      169.02      171.22      5.33 o
   4   6   6       76.90       77.89      3.41 o
   5   6   6        0.01        0.16      1.17 o
   6   6   6        8.19        6.50      1.18 o
   7   6   6       43.79       45.26      2.07 o
   8   6   6        2.97        1.27      1.76 o
 -11   7   6        2.00        3.36      1.64 o
 -10   7   6       12.07       13.85      1.92 o
  -9   7   6        1.76       -0.13      1.34 o
  -8   7   6        4.31        2.12      1.34 o
  -7   7   6       14.74        7.64      1.56 o
  -6   7   6       19.55       25.20      1.74 o
  -5   7   6        4.44        3.13      1.05 o
  -4   7   6        9.85        9.47      1.10 o
  -3   7   6       28.20       26.17      4.41 o
  -2   7   6       45.98       39.33      3.18 o
  -1   7   6       77.82       78.13      7.59 o
   0   7   6      408.60      392.40     16.56 o
   1   7   6       60.48       51.63      4.59 o
   2   7   6        7.66       10.26      1.80 o
   3   7   6       51.40       46.35      2.96 o
   4   7   6       42.44       47.86      2.86 o
   5   7   6       36.67       38.60      2.62 o
   6   7   6       52.23       52.50      2.83 o
   7   7   6       26.88       27.58      2.04 o
   8   7   6        7.09        7.02      1.63 o
 -10   8   6        4.16        4.03      1.62 o
  -9   8   6        6.42        5.33      1.64 o
  -8   8   6        4.19        2.75      2.04 o
  -7   8   6        2.30        0.23      1.22 o
  -6   8   6       48.39       51.73      2.65 o
  -5   8   6        0.23        1.52      1.04 o
  -4   8   6       19.28       15.88      1.96 o
  -3   8   6       89.71       83.20      4.32 o
  -2   8   6       51.79       53.05      3.48 o
  -1   8   6       36.19       40.10      3.92 o
   0   8   6       89.60       84.04      4.19 o
   1   8   6        0.47        0.65      1.43 o
   2   8   6        8.47        8.02      1.87 o
   3   8   6       16.38       14.12      2.02 o
   4   8   6        9.38        8.13      3.26 o
   5   8   6        0.28        1.43      1.55 o
   6   8   6       18.05       16.32      2.01 o
   7   8   6        3.30        0.65      1.63 o
  -9   9   6        0.19       -0.21      1.44 o
  -8   9   6        3.97        2.16      1.42 o
  -7   9   6       32.22       33.31      3.70 o
  -6   9   6        0.00       -1.12      1.12 o
  -5   9   6       45.80       45.75      2.64 o
  -4   9   6       57.03       49.43      6.93 o
  -3   9   6        5.67        7.63      2.27 o
  -2   9   6        0.01       -1.29      1.53 o
  -1   9   6       93.54      100.50     12.65 o
   0   9   6        4.05        3.70      1.87 o
   1   9   6        3.04        3.70      1.88 o
   2   9   6        2.69        4.08      1.75 o
   3   9   6       34.21       39.94      4.98 o
   4   9   6        0.13       -0.34      1.55 o
   5   9   6        9.44        6.94      1.97 o
   6   9   6       31.45       46.99      3.92 o
  -8  10   6        1.24        1.30      1.50 o
  -7  10   6        1.97        2.07      1.42 o
  -6  10   6        1.60        0.56      1.21 o
  -5  10   6        0.52        0.16      1.73 o
  -4  10   6        1.66        1.43      3.26 o
  -3  10   6        6.45        6.00      2.13 o
  -2  10   6       13.35       15.83      4.00 o
  -1  10   6        7.30        8.47      3.83 o
   0  10   6        5.61        5.83      2.12 o
   1  10   6        0.39        0.44      1.75 o
   2  10   6        5.00        3.82      1.93 o
   3  10   6       36.14       34.67      3.13 o
   4  10   6       42.99       48.38      3.50 o
  -6  11   6        0.53       -2.00      2.00 o
  -5  11   6       14.95       20.72      4.73 o
  -4  11   6        4.32        3.77      2.18 o
  -3  11   6        0.79        0.98      1.96 o
  -2  11   6       29.71       36.79      3.55 o
  -1  11   6        0.54       -0.97      1.80 o
   0  11   6        3.46        0.79      2.11 o
   1  11   6        1.61        1.13      2.02 o
   2  11   6        1.03       -0.16      3.59 o
  -2 -14   7        3.85        1.96      2.61 o
  -1 -14   7       11.04       12.19      2.61 o
   0 -14   7        3.74        1.34      1.39 o
   1 -14   7        1.35        0.42      1.28 o
   2 -14   7        0.31       -1.21      1.32 o
   3 -14   7        0.00        0.77      1.44 o
  -5 -13   7        0.00       -1.26      1.44 o
  -4 -13   7       23.04       21.33      2.54 o
  -3 -13   7        0.63        1.65      1.60 o
  -2 -13   7        0.00        0.34      1.65 o
  -1 -13   7        9.81       12.28      1.44 o
   0 -13   7        0.64        0.92      1.24 o
   1 -13   7       33.29       26.73      2.13 o
   2 -13   7        1.24       -0.58      1.36 o
   3 -13   7        0.04       -0.70      1.31 o
   4 -13   7       41.08       42.52      2.73 o
   5 -13   7        8.95        9.73      1.60 o
  -7 -12   7        2.89        3.16      1.72 o
  -6 -12   7       10.05       12.06      2.42 o
  -5 -12   7        1.39       -0.91      1.41 o
  -4 -12   7       15.65       16.73      2.14 o
  -3 -12   7       10.38       10.22      1.85 o
  -2 -12   7       18.08       19.44      2.00 o
  -1 -12   7        4.29        3.58      1.31 o
   0 -12   7       17.64       15.37      1.66 o
   1 -12   7        0.63       -1.01      1.01 o
   2 -12   7        0.51       -1.10      1.10 o
   3 -12   7        2.32        2.81      1.35 o
   4 -12   7       12.18       11.99      1.53 o
   5 -12   7        1.74        1.44      1.19 o
   6 -12   7       60.44       73.18      2.93 o
   7 -12   7        5.83        7.58      1.87 o
  -8 -11   7        1.46        1.71      2.13 o
  -7 -11   7        4.61        3.23      1.61 o
  -6 -11   7        6.44        5.72      1.63 o
  -5 -11   7        0.76       -0.18      1.31 o
  -4 -11   7       48.46       61.96      3.25 o
  -3 -11   7        5.33        6.16      1.38 o
  -2 -11   7        1.22        2.29      0.90 o
  -1 -11   7       12.06       13.18      1.32 o
   0 -11   7        1.74        0.68      1.10 o
   1 -11   7       24.24       25.98      1.94 o
   2 -11   7        2.82        2.78      1.69 o
   3 -11   7        1.93        2.22      1.04 o
   4 -11   7        0.98        0.58      0.94 o
   5 -11   7        0.23        0.40      0.99 o
   6 -11   7       11.56       14.66      1.58 o
   7 -11   7        0.01       -0.64      1.06 o
   8 -11   7        0.01       -0.71      1.36 o
  -9 -10   7        0.67        0.17      1.65 o
  -8 -10   7       15.70       13.92      2.34 o
  -7 -10   7       12.33        8.42      1.78 o
  -6 -10   7       39.20       45.58      2.92 o
  -5 -10   7        0.03       -1.06      1.06 o
  -4 -10   7       79.51       84.81      3.61 o
  -3 -10   7        0.45        0.04      0.76 o
  -2 -10   7        0.17        0.79      0.80 o
  -1 -10   7        1.33        1.54      0.80 o
   0 -10   7       11.88        7.53      2.16 o
   1 -10   7       85.00       74.91      3.44 o
   2 -10   7        1.62        1.75      0.92 o
   3 -10   7        4.51        5.40      1.12 o
   4 -10   7        0.22       -1.00      1.51 o
   5 -10   7        2.53        2.64      1.41 o
   6 -10   7        5.44        6.28      1.17 o
   7 -10   7        3.65        2.33      1.31 o
   8 -10   7        0.09       -0.20      1.63 o
   9 -10   7        9.32       12.74      2.25 o
 -10  -9   7        0.16        2.00      1.56 o
  -9  -9   7        1.03        1.87      1.53 o
  -8  -9   7        0.07       -0.96      1.50 o
  -7  -9   7        1.27        1.02      1.20 o
  -6  -9   7       13.60       13.41      1.88 o
  -5  -9   7        7.44        3.84      1.29 o
  -4  -9   7        9.16       10.40      0.96 o
  -3  -9   7       59.54       49.29      1.79 o
  -2  -9   7        3.37        3.57      0.84 o
  -1  -9   7      144.64      131.15      2.88 o
   0  -9   7        0.16       -0.65      0.71 o
   1  -9   7      115.43      112.65      2.60 o
   2  -9   7       90.31       95.48      2.56 o
   3  -9   7        6.08        4.53      0.98 o
   4  -9   7       15.33       15.13      1.28 o
   5  -9   7        0.46        0.57      0.87 o
   6  -9   7      159.76      152.72      4.09 o
   7  -9   7        4.31        3.02      1.51 o
   8  -9   7       18.20       16.95      2.31 o
   9  -9   7       19.83       26.58      2.77 o
  10  -9   7        8.33       11.05      2.27 o
 -11  -8   7        6.49        6.15      2.19 o
 -10  -8   7        8.17        7.99      1.85 o
  -9  -8   7       33.16       33.90      4.34 o
  -8  -8   7       16.95       16.89      2.06 o
  -7  -8   7        0.23        0.56      1.20 o
  -6  -8   7       18.80       13.62      2.13 o
  -5  -8   7       30.98       27.55      1.79 o
  -4  -8   7       29.13       30.60      1.41 o
  -3  -8   7       40.60       39.04      1.60 o
  -2  -8   7        9.28        8.01      0.99 o
  -1  -8   7        2.32        2.59      0.80 o
   0  -8   7       30.51       29.02      1.13 o
   1  -8   7      177.90      170.01      3.01 o
   2  -8   7        1.69       -0.03      0.64 o
   3  -8   7        1.52        1.21      0.76 o
   4  -8   7        2.15       -0.03      0.78 o
   5  -8   7       52.71       53.04      1.89 o
   6  -8   7       12.77       15.18      1.92 o
   7  -8   7        0.48        1.36      1.24 o
   8  -8   7        0.08        0.59      1.32 o
   9  -8   7        9.26       12.90      2.18 o
  10  -8   7        5.64        8.74      2.10 o
 -11  -7   7       24.50       23.98      2.69 o
 -10  -7   7        0.30       -0.86      1.24 o
  -9  -7   7        3.11        3.82      1.46 o
  -8  -7   7        1.34        1.07      1.44 o
  -7  -7   7        3.73        3.59      1.30 o
  -6  -7   7       23.91       22.00      1.96 o
  -5  -7   7       23.64       23.37      1.22 o
  -4  -7   7       47.05       44.66      1.63 o
  -3  -7   7      166.93      166.30      4.63 o
  -2  -7   7      150.26      149.50      3.40 o
  -1  -7   7       37.30       33.06      1.57 o
   0  -7   7        4.96        5.84      0.64 o
   1  -7   7        0.31        0.22      0.58 o
   2  -7   7       93.27       95.76      2.82 o
   3  -7   7       68.07       67.52      2.02 o
   4  -7   7       37.89       45.33      1.68 o
   5  -7   7       55.90       52.54      3.30 o
   6  -7   7        4.21        3.07      1.27 o
   7  -7   7        0.29       -0.94      1.15 o
   8  -7   7        1.21        1.95      1.31 o
   9  -7   7       20.83       23.05      2.41 o
  10  -7   7       48.78       55.03      3.45 o
  11  -7   7        5.13       10.07      2.57 o
 -12  -6   7        1.05        2.23      1.56 o
 -11  -6   7        0.31        1.02      1.44 o
 -10  -6   7        3.57        0.35      1.28 o
  -9  -6   7        3.86        1.07      1.19 o
  -8  -6   7       79.74       75.66      3.25 o
  -7  -6   7       52.69       48.26      2.64 o
  -6  -6   7       26.82       31.14      1.27 o
  -5  -6   7      446.56      437.98      6.66 o
  -4  -6   7      259.95      241.41      4.06 o
  -3  -6   7        7.58        7.33      0.79 o
  -2  -6   7       11.46       11.70      0.69 o
  -1  -6   7      103.62      114.03      1.90 o
   0  -6   7       26.47       29.14      0.99 o
   1  -6   7        0.54        1.17      0.50 o
   2  -6   7       60.54       61.02      1.66 o
   3  -6   7       65.78       77.25      2.16 o
   4  -6   7       12.56       12.40      0.97 o
   5  -6   7      493.60      492.08     10.22 o
   6  -6   7       25.08       26.44      2.07 o
   7  -6   7       14.07       17.20      3.21 o
   8  -6   7        0.73        1.06      1.24 o
   9  -6   7        2.73        2.53      1.41 o
  10  -6   7        4.29        4.04      1.70 o
  11  -6   7        3.03        3.61      2.20 o
 -12  -5   7        0.00        2.38      1.62 o
 -11  -5   7        0.06        2.60      1.29 o
 -10  -5   7        3.16        2.61      1.42 o
  -9  -5   7        0.58        1.28      1.20 o
  -8  -5   7       33.69       30.36      2.27 o
  -7  -5   7       21.94       26.89      1.75 o
  -6  -5   7       80.62       79.83      2.44 o
  -5  -5   7      148.05      151.58      3.01 o
  -4  -5   7       52.52       48.30      1.73 o
  -3  -5   7      145.54      152.98      2.07 o
  -2  -5   7       99.36       98.00      1.91 o
  -1  -5   7       10.90       12.53      0.72 o
   0  -5   7       33.56       34.39      1.01 o
   1  -5   7       13.62       13.56      0.82 o
   2  -5   7      130.94      123.01      2.38 o
   3  -5   7      203.92      214.79      3.55 o
   4  -5   7       31.35       27.35      2.21 o
   5  -5   7       87.58       88.84      3.26 o
   6  -5   7       30.93       27.88      2.04 o
   7  -5   7       39.51       41.20      2.51 o
   8  -5   7        0.95       -0.86      1.05 o
   9  -5   7       11.32        9.86      1.82 o
  10  -5   7        0.32        1.69      1.42 o
  11  -5   7       11.60       10.27      2.08 o
 -13  -4   7        4.04        7.87      2.62 o
 -12  -4   7       14.63       13.41      2.22 o
 -11  -4   7        6.37        3.71      1.53 o
 -10  -4   7       11.00        8.95      1.56 o
  -9  -4   7       50.30       51.74      3.39 o
  -8  -4   7       23.11       23.00      2.06 o
  -7  -4   7       34.24       30.46      1.31 o
  -6  -4   7        1.93        1.26      0.89 o
  -5  -4   7      375.21      362.56      5.36 o
  -4  -4   7       27.07       24.74      0.91 o
  -3  -4   7        0.66        0.38      0.48 o
  -2  -4   7      111.30      113.02      1.71 o
  -1  -4   7      320.14      327.46      4.02 o
   0  -4   7       61.93       68.12      1.47 o
   1  -4   7      105.82      104.54      1.85 o
   2  -4   7        3.41        2.47      0.58 o
   3  -4   7      638.62      643.97      9.58 o
   4  -4   7      120.62      115.00      3.48 o
   5  -4   7        4.64        5.01      1.22 o
   6  -4   7       65.03       51.25      3.69 o
   7  -4   7       21.65       20.52      1.91 o
   8  -4   7       83.08       76.54      3.32 o
   9  -4   7        5.86        8.28      2.34 o
  10  -4   7        3.97        4.39      1.61 o
  11  -4   7        4.04        0.83      1.51 o
 -13  -3   7        2.39        2.45      3.18 o
 -12  -3   7        0.50        2.50      2.02 o
 -11  -3   7       70.97       69.78      4.37 o
 -10  -3   7        0.04       -0.09      1.37 o
  -9  -3   7        2.63        4.63      1.23 o
  -8  -3   7       51.84       47.53      1.73 o
  -7  -3   7      142.17      147.14      2.99 o
  -6  -3   7      140.97      138.22      2.86 o
  -5  -3   7        1.03        1.41      0.54 o
  -4  -3   7      163.84      177.48      2.63 o
  -3  -3   7      318.88      309.39      3.86 o
  -2  -3   7        1.01        2.01      0.45 o
  -1  -3   7      566.98      577.39      5.93 o
   0  -3   7        9.20        9.39      0.63 o
   1  -3   7        1.88        2.53      0.44 o
   2  -3   7      329.36      312.90      5.21 o
   3  -3   7       24.07       30.10      1.69 o
   4  -3   7       46.99       50.14      2.26 o
   5  -3   7       93.92       86.58      3.04 o
   6  -3   7      293.97      262.34      6.03 o
   7  -3   7        6.47        1.86      1.29 o
   8  -3   7        6.16        5.96      1.41 o
   9  -3   7        2.13        3.25      1.37 o
  10  -3   7        1.60        4.84      1.50 o
  11  -3   7        3.15        4.02      1.61 o
 -13  -2   7        5.31        6.59      1.87 o
 -12  -2   7        2.19        0.82      2.69 o
 -11  -2   7       17.31       15.81      2.59 o
 -10  -2   7       40.19       34.40      5.14 o
  -9  -2   7       56.77       53.43      3.29 o
  -8  -2   7       42.22       45.93      1.81 o
  -7  -2   7      192.51      181.57      4.88 o
  -6  -2   7      334.65      348.54      6.18 o
  -5  -2   7      194.38      197.01      2.84 o
  -4  -2   7       36.07       36.58      1.14 o
  -3  -2   7      124.88      137.47      2.17 o
  -2  -2   7     1035.40     1103.59     10.48 o
  -1  -2   7        3.87        7.06      0.53 o
   0  -2   7      164.88      167.38      2.91 o
   1  -2   7       46.93       41.56      1.45 o
   2  -2   7       75.93       76.80      3.09 o
   3  -2   7      232.86      212.56      4.62 o
   4  -2   7       18.16       22.12      1.60 o
   5  -2   7       35.46       38.81      2.04 o
   6  -2   7       75.33       64.89      2.69 o
   7  -2   7        1.23       -0.07      0.93 o
   8  -2   7      118.37      111.22      3.81 o
   9  -2   7        0.80        2.05      1.30 o
  10  -2   7        5.46        4.87      1.53 o
  11  -2   7       16.83       18.07      2.23 o
 -13  -1   7        4.84        9.88      2.94 o
 -12  -1   7        0.02        2.23      2.02 o
 -11  -1   7        7.25        4.87      1.80 o
 -10  -1   7       11.72        6.43      1.87 o
  -9  -1   7        5.96        7.66      1.00 o
  -8  -1   7       25.68       27.30      1.55 o
  -7  -1   7      524.73      491.03      6.83 o
  -6  -1   7       19.46       20.16      0.99 o
  -5  -1   7       11.69       14.71      1.12 o
  -4  -1   7       25.58       25.72      1.10 o
  -3  -1   7      108.23      109.34      1.82 o
  -2  -1   7      147.88      174.06      2.38 o
  -1  -1   7       43.64       48.24      1.49 o
   0  -1   7      419.25      443.52      4.48 o
   1  -1   7        1.22       -0.38      0.38 o
   2  -1   7      181.54      192.60      3.74 o
   3  -1   7        0.34        0.20      0.91 o
   4  -1   7       37.29       27.98      2.09 o
   5  -1   7       27.32       26.87      2.06 o
   6  -1   7        0.07       -0.84      0.84 o
   7  -1   7       15.49       18.37      1.68 o
   8  -1   7        0.80        0.69      1.03 o
   9  -1   7       27.26       20.41      1.89 o
  10  -1   7        6.92        6.10      1.46 o
  11  -1   7        1.30       -1.22      1.38 o
 -13   0   7        5.90        6.69      2.65 o
 -12   0   7        2.07        0.17      2.02 o
 -11   0   7        0.22       -0.83      1.68 o
 -10   0   7        0.00        0.06      0.79 o
  -9   0   7        5.98        5.01      0.97 o
  -8   0   7      116.17      105.67      2.50 o
  -7   0   7       47.34       50.16      1.92 o
  -6   0   7      279.11      275.38      3.66 o
  -5   0   7       54.20       52.90      1.60 o
  -4   0   7       25.28       15.77      0.77 o
  -3   0   7        0.93        0.93      0.40 o
  -2   0   7       19.37       20.78      0.80 o
  -1   0   7        5.11        4.00      0.49 o
   0   0   7        3.63        1.88      0.55 o
   1   0   7      411.75      413.50      6.94 o
   2   0   7      199.70      177.89      4.76 o
   3   0   7       20.95       24.25      2.78 o
   4   0   7      193.45      190.75      4.34 o
   5   0   7       28.94       33.10      2.31 o
   6   0   7        9.00        8.16      1.27 o
   7   0   7       39.48       36.30      2.04 o
   8   0   7       85.50       74.19      2.97 o
   9   0   7        1.54        2.01      1.32 o
  10   0   7       17.14       18.68      4.73 o
  11   0   7        3.18        1.70      1.67 o
 -13   1   7        0.45       -0.98      2.30 o
 -12   1   7        5.83        6.02      2.46 o
 -11   1   7        0.94        0.70      1.37 o
 -10   1   7        6.90       10.88      2.00 o
  -9   1   7        6.60        6.35      1.04 o
  -8   1   7        8.57        6.72      1.04 o
  -7   1   7      672.81      638.74      8.75 o
  -6   1   7      167.35      171.86      2.80 o
  -5   1   7       78.51       74.37      1.74 o
  -4   1   7      166.29      186.02      2.77 o
  -3   1   7       11.87       12.87      0.66 o
  -2   1   7       10.49       10.99      0.79 o
  -1   1   7       78.52       88.91      2.30 o
   0   1   7        9.32        5.84      0.74 o
   1   1   7      540.35      508.00      7.72 o
   2   1   7       95.61       98.09      3.06 o
   3   1   7       42.68       36.51      3.49 o
   4   1   7        5.59        5.06      2.77 o
   5   1   7       15.60       12.15      1.49 o
   6   1   7       53.11       46.79      2.50 o
   7   1   7        0.75        0.73      1.04 o
   8   1   7       88.16       81.18      3.44 o
   9   1   7        2.68        3.65      1.47 o
  10   1   7        4.09        2.46      1.45 o
  11   1   7       25.03       31.52      5.30 o
 -13   2   7       12.53        8.00      3.92 o
 -12   2   7       37.98       46.18      5.55 o
 -11   2   7        3.47        1.91      0.94 o
 -10   2   7        0.11        0.11      0.90 o
  -9   2   7       11.75        9.44      1.18 o
  -8   2   7       85.34       82.08      3.82 o
  -7   2   7      796.27      804.81      9.60 o
  -6   2   7      390.07      394.42      6.27 o
  -5   2   7      276.83      273.48      3.78 o
  -4   2   7      108.60      102.15      2.08 o
  -3   2   7       27.35       26.99      1.36 o
  -2   2   7      304.96      317.09      4.63 o
  -1   2   7      480.94      468.46      8.83 o
   0   2   7      600.71      567.27      8.52 o
   1   2   7       14.93       12.79      1.55 o
   2   2   7        1.05       -0.21      0.85 o
   3   2   7      251.98      241.41      6.29 o
   4   2   7      159.25      144.87      3.87 o
   5   2   7        1.11       -0.23      0.98 o
   6   2   7        6.72        4.91      1.21 o
   7   2   7       23.88       21.20      1.78 o
   8   2   7       12.79       10.49      1.51 o
   9   2   7        7.67        6.03      1.36 o
  10   2   7        2.79        2.47      1.41 o
 -13   3   7        0.99       -2.28      2.94 o
 -12   3   7       23.68       25.79      2.40 o
 -11   3   7       16.90       18.57      1.86 o
 -10   3   7        0.00        0.03      1.02 o
  -9   3   7        0.00       -0.95      0.95 o
  -8   3   7       31.16       29.53      1.74 o
  -7   3   7       48.23       46.86      1.71 o
  -6   3   7      373.99      378.27      5.23 o
  -5   3   7        1.41        1.28      0.84 o
  -4   3   7       70.84       60.55      1.62 o
  -3   3   7        0.01        0.16      0.80 o
  -2   3   7       21.35       24.44      0.97 o
  -1   3   7      104.83      111.77      3.22 o
   0   3   7       98.85       95.00      3.38 o
   1   3   7        0.01       -0.04      0.99 o
   2   3   7       55.90       52.18      3.66 o
   3   3   7       18.16       19.66      1.63 o
   4   3   7      712.92      683.22     12.23 o
   5   3   7       19.81       15.97      1.48 o
   6   3   7        3.66        5.32      1.09 o
   7   3   7       28.16       31.34      2.07 o
   8   3   7       39.09       36.56      2.77 o
   9   3   7       14.95       12.40      1.43 o
  10   3   7       21.11       25.25      3.51 o
 -12   4   7        0.03        0.95      1.30 o
 -11   4   7        2.85        3.15      1.31 o
 -10   4   7        0.17       -0.56      1.01 o
  -9   4   7        0.00        0.42      0.99 o
  -8   4   7        1.38        1.09      1.22 o
  -7   4   7       22.14       22.28      1.98 o
  -6   4   7       23.25       23.81      2.02 o
  -5   4   7        2.99        2.97      1.33 o
  -4   4   7       51.93       53.50      1.81 o
  -3   4   7       55.28       55.94      1.78 o
  -2   4   7      290.18      298.58      5.37 o
  -1   4   7      249.15      252.18      5.50 o
   0   4   7      144.90      135.12      3.52 o
   1   4   7      185.78      197.15      4.26 o
   2   4   7        0.00        1.44      1.41 o
   3   4   7      349.36      334.33      7.05 o
   4   4   7      369.02      356.62      7.39 o
   5   4   7       19.97       19.38      1.91 o
   6   4   7       32.29       28.05      1.81 o
   7   4   7        5.31        5.02      1.30 o
   8   4   7       16.44       17.77      1.49 o
   9   4   7       10.26        8.28      2.23 o
  10   4   7        0.99        4.08      2.08 o
 -12   5   7        6.20        6.17      1.60 o
 -11   5   7        3.63        6.32      1.57 o
 -10   5   7       29.91       36.02      2.43 o
  -9   5   7        8.91        8.75      1.75 o
  -8   5   7      139.19      139.62      5.67 o
  -7   5   7        1.93        1.98      1.24 o
  -6   5   7        4.06        3.26      1.09 o
  -5   5   7       31.85       33.16      2.13 o
  -4   5   7       26.75       28.89      1.60 o
  -3   5   7        0.91        2.41      1.31 o
  -2   5   7       87.71       94.30      4.23 o
  -1   5   7       72.25       67.73      2.63 o
   0   5   7      209.30      216.70      4.90 o
   1   5   7        1.76        1.56      1.10 o
   2   5   7        9.11        9.32      1.72 o
   3   5   7        1.36        0.72      1.30 o
   4   5   7      100.19      101.25      4.40 o
   5   5   7       16.41       12.27      1.44 o
   6   5   7        2.03       -0.28      0.96 o
   7   5   7        1.69        0.85      1.02 o
   8   5   7       26.67       31.28      2.18 o
   9   5   7        3.29        2.94      1.99 o
 -11   6   7        0.41       -0.41      1.41 o
 -10   6   7        4.12        5.14      1.55 o
  -9   6   7       25.82       29.78      2.37 o
  -8   6   7        1.49        0.16      1.25 o
  -7   6   7        1.36        4.11      1.88 o
  -6   6   7       86.45       84.96      3.53 o
  -5   6   7       35.65       29.03      1.73 o
  -4   6   7        5.05        4.92      0.98 o
  -3   6   7        0.15       -0.46      1.49 o
  -2   6   7       83.18       79.14      3.99 o
  -1   6   7       13.99        9.35      2.20 o
   0   6   7       71.96       78.20      2.81 o
   1   6   7      109.48      119.31      3.31 o
   2   6   7        0.03        0.33      1.38 o
   3   6   7        5.76        9.87      1.80 o
   4   6   7        0.96        1.69      1.38 o
   5   6   7       21.26       22.03      2.12 o
   6   6   7        1.78        2.02      2.12 o
   7   6   7        4.61        8.28      1.33 o
   8   6   7        0.26       -1.05      1.05 o
 -11   7   7       15.94       17.44      2.24 o
 -10   7   7        0.67       -0.89      1.47 o
  -9   7   7        5.54        6.67      1.58 o
  -8   7   7        1.28        0.65      1.34 o
  -7   7   7        4.49        3.73      1.44 o
  -6   7   7       77.06       76.81      4.60 o
  -5   7   7        1.57       -0.91      0.91 o
  -4   7   7        6.15        4.98      1.61 o
  -3   7   7        1.46        3.18      1.96 o
  -2   7   7      222.80      226.06      7.29 o
  -1   7   7        0.58        0.71      1.88 o
   0   7   7        0.00        0.33      1.51 o
   1   7   7        5.34        3.25      1.66 o
   2   7   7       34.45       32.37      2.69 o
   3   7   7       36.96       29.88      2.57 o
   4   7   7        0.00       -0.52      1.36 o
   5   7   7        6.88        6.04      1.70 o
   6   7   7       31.61       29.43      4.32 o
   7   7   7       18.75       24.69      2.30 o
 -10   8   7        4.32        7.83      1.89 o
  -9   8   7        0.05       -0.02      1.96 o
  -8   8   7        7.52        5.68      2.22 o
  -7   8   7        8.43        7.01      1.84 o
  -6   8   7        1.49        3.60      1.31 o
  -5   8   7        0.03       -0.03      0.88 o
  -4   8   7        0.05       -1.38      1.60 o
  -3   8   7        8.50       11.64      2.86 o
  -2   8   7       22.73       25.22      2.74 o
  -1   8   7       26.56       18.81      2.59 o
   0   8   7       66.17       68.65      4.00 o
   1   8   7        7.84        2.18      1.66 o
   2   8   7       16.46       14.16      2.23 o
   3   8   7        9.44        8.81      1.95 o
   4   8   7       25.89       28.03      2.94 o
   5   8   7        9.80       10.68      2.86 o
   6   8   7        9.31       15.12      2.25 o
  -8   9   7       13.79       15.90      2.00 o
  -7   9   7        9.44       11.02      1.80 o
  -6   9   7        8.06        5.49      1.44 o
  -5   9   7        0.31       -0.01      2.20 o
  -4   9   7        1.58        2.53      2.00 o
  -3   9   7       32.76       32.29      3.29 o
  -2   9   7       20.25       19.41      2.78 o
  -1   9   7       17.54       14.79      2.62 o
   0   9   7       10.09        9.20      2.17 o
   1   9   7        5.19        7.79      4.81 o
   2   9   7       45.80       45.15      3.41 o
   3   9   7        0.31       -0.48      4.08 o
   4   9   7       13.27       12.14      4.24 o
   5   9   7        3.10        1.79      3.75 o
  -7  10   7        5.28        6.77      2.48 o
  -6  10   7        3.25        3.45      2.53 o
  -5  10   7        0.57       -0.49      2.94 o
  -4  10   7        1.11        2.49      2.20 o
  -3  10   7        5.89        6.60      2.30 o
  -2  10   7        0.33        1.03      1.96 o
  -1  10   7        1.35       -0.35      1.80 o
   0  10   7        2.14        2.78      2.14 o
   1  10   7        1.02       -0.66      3.26 o
   2  10   7       14.58       20.62      2.78 o
   3  10   7        0.49       -3.26      3.75 o
  -4  11   7        2.30        0.62      3.59 o
  -3  11   7       10.65       10.14      2.74 o
  -2  11   7        5.25        1.80      2.11 o
  -1  11   7       37.67       46.18      6.53 o
   0  11   7       23.70       22.68      5.22 o
  -1 -14   8        0.66       -1.05      2.00 o
   0 -14   8        0.42        0.13      1.36 o
   1 -14   8        0.39       -1.22      1.33 o
  -4 -13   8       11.67       11.61      2.42 o
  -3 -13   8        0.05       -1.65      1.65 o
  -2 -13   8        0.03       -0.28      1.67 o
  -1 -13   8        1.88        2.46      1.32 o
   0 -13   8        0.94        0.76      1.27 o
   1 -13   8       11.89       14.50      1.86 o
   2 -13   8       10.99       10.26      1.74 o
   3 -13   8        5.88        7.40      1.70 o
   4 -13   8        0.04       -0.43      1.39 o
   5 -13   8       39.77       46.50      5.87 o
  -6 -12   8        0.54        0.10      1.54 o
  -5 -12   8        1.71        1.18      1.55 o
  -4 -12   8       29.69       30.49      3.47 o
  -3 -12   8        0.06       -1.59      1.82 o
  -2 -12   8        3.48        3.20      2.13 o
  -1 -12   8       10.32        9.17      1.52 o
   0 -12   8        1.09        0.25      1.14 o
   1 -12   8       10.78       11.85      1.68 o
   2 -12   8        6.23        5.19      1.46 o
   3 -12   8       12.48       14.28      1.84 o
   4 -12   8       11.96       10.60      1.77 o
   5 -12   8       14.33       10.24      1.55 o
   6 -12   8       14.71       16.69      1.92 o
  -8 -11   8        2.60        4.42      1.76 o
  -7 -11   8        3.98        1.75      1.47 o
  -6 -11   8        0.02       -1.34      1.34 o
  -5 -11   8       19.02       17.44      2.20 o
  -4 -11   8        0.14       -0.59      1.25 o
  -3 -11   8        0.14       -0.27      0.82 o
  -2 -11   8        3.03        5.32      1.10 o
  -1 -11   8       23.32       22.04      1.82 o
   0 -11   8       10.55        8.67      1.62 o
   1 -11   8       34.78       36.57      3.04 o
   2 -11   8       13.44       10.67      1.61 o
   3 -11   8        4.14        3.49      1.14 o
   4 -11   8        1.69        1.79      1.08 o
   5 -11   8       13.02       15.64      1.62 o
   6 -11   8        2.43        2.32      1.18 o
   7 -11   8        0.65        1.69      1.52 o
  -9 -10   8        0.22        1.14      1.92 o
  -8 -10   8        0.20       -0.72      1.36 o
  -7 -10   8        7.07        5.80      1.66 o
  -6 -10   8        2.44        1.63      1.40 o
  -5 -10   8        0.18       -0.50      1.17 o
  -4 -10   8        3.50        4.24      0.88 o
  -3 -10   8        3.05        2.81      0.92 o
  -2 -10   8        2.71        3.64      0.93 o
  -1 -10   8        8.95       12.58      1.46 o
   0 -10   8        2.14        2.35      2.78 o
   1 -10   8        0.01        0.89      1.40 o
   2 -10   8        6.11        5.08      1.12 o
   3 -10   8        7.27        4.32      1.32 o
   4 -10   8       20.64       20.99      1.66 o
   5 -10   8        1.10        1.45      1.03 o
   6 -10   8        3.59        3.86      1.45 o
   7 -10   8        0.52       -1.71      1.71 o
   8 -10   8        0.03        0.23      1.76 o
 -10  -9   8        9.22       14.78      2.32 o
  -9  -9   8        3.14       -0.35      1.46 o
  -8  -9   8        3.28        1.88      1.48 o
  -7  -9   8        5.55        4.97      1.57 o
  -6  -9   8        1.15        1.82      1.29 o
  -5  -9   8        1.48        1.69      1.14 o
  -4  -9   8        7.60       10.35      1.46 o
  -3  -9   8        4.48        3.35      0.89 o
  -2  -9   8       48.99       43.82      1.76 o
  -1  -9   8       15.67       18.05      1.38 o
   0  -9   8      161.91      154.17      4.14 o
   1  -9   8        6.17        6.43      1.17 o
   2  -9   8       13.42       16.08      2.85 o
   3  -9   8        0.14       -0.58      0.76 o
   4  -9   8        1.13        0.30      0.85 o
   5  -9   8        9.72       10.92      1.18 o
   6  -9   8       12.59       11.45      2.51 o
   7  -9   8        2.50        1.84      1.40 o
   8  -9   8        9.08       13.92      2.18 o
   9  -9   8       14.11       16.56      2.37 o
 -10  -8   8        7.01        7.03      1.89 o
  -9  -8   8        1.27       -0.22      1.41 o
  -8  -8   8       12.35       14.02      1.94 o
  -7  -8   8        0.51        0.49      1.25 o
  -6  -8   8        0.33        0.95      1.14 o
  -5  -8   8       12.19       10.33      1.01 o
  -4  -8   8       36.85       39.84      1.81 o
  -3  -8   8       24.02       18.23      1.37 o
  -2  -8   8       83.17       84.50      3.08 o
  -1  -8   8       22.62       21.02      1.42 o
   0  -8   8      159.51      161.28      3.14 o
   1  -8   8      101.84       96.25      2.22 o
   2  -8   8        3.86        3.00      0.86 o
   3  -8   8        7.65        7.72      1.00 o
   4  -8   8        0.44       -0.06      0.74 o
   5  -8   8       16.92       15.74      1.55 o
   6  -8   8       18.64       20.71      2.13 o
   7  -8   8        2.44        2.40      1.34 o
   8  -8   8       10.66       10.46      1.96 o
   9  -8   8        0.38       -0.47      1.44 o
  10  -8   8       12.63       12.62      2.81 o
 -11  -7   8        4.00        5.04      1.82 o
 -10  -7   8       20.59       25.19      2.63 o
  -9  -7   8        1.04        1.56      1.36 o
  -8  -7   8       51.83       42.06      3.57 o
  -7  -7   8        7.44        3.47      1.43 o
  -6  -7   8        0.43        1.08      0.69 o
  -5  -7   8       17.82       17.95      1.55 o
  -4  -7   8        8.71        8.07      0.98 o
  -3  -7   8        0.00       -0.10      0.97 o
  -2  -7   8      116.94      114.00      2.48 o
  -1  -7   8      236.75      235.79      3.18 o
   0  -7   8        0.29       -0.54      0.54 o
   1  -7   8        9.43       10.32      1.23 o
   2  -7   8        9.95       10.20      1.03 o
   3  -7   8        0.77        0.37      0.75 o
   4  -7   8        7.31        3.95      0.86 o
   5  -7   8       48.26       49.41      2.66 o
   6  -7   8       11.19        7.66      1.60 o
   7  -7   8        0.05        0.13      1.22 o
   8  -7   8        7.12        5.68      2.20 o
   9  -7   8       16.00       16.32      2.22 o
  10  -7   8        0.29       -0.38      1.63 o
 -12  -6   8        2.73        0.65      3.43 o
 -11  -6   8        0.03        1.00      1.54 o
 -10  -6   8        0.33        1.42      1.43 o
  -9  -6   8        1.85        1.09      1.29 o
  -8  -6   8        7.77        6.35      1.50 o
  -7  -6   8        4.54        3.84      1.18 o
  -6  -6   8      186.26      177.25      3.41 o
  -5  -6   8       18.61       17.91      1.21 o
  -4  -6   8        1.22        1.01      0.78 o
  -3  -6   8      135.36      126.86      2.47 o
  -2  -6   8        0.05       -0.48      0.48 o
  -1  -6   8        0.72        0.77      0.51 o
   0  -6   8        0.79        0.36      0.59 o
   1  -6   8       33.99       34.02      1.29 o
   2  -6   8       16.14       16.45      1.00 o
   3  -6   8        0.08       -0.57      0.65 o
   4  -6   8      316.45      313.88      6.95 o
   5  -6   8       79.94       76.02      4.65 o
   6  -6   8       33.43       36.66      2.42 o
   7  -6   8       14.06       14.51      1.91 o
   8  -6   8       11.73       14.52      2.19 o
   9  -6   8       12.44       11.21      1.99 o
  10  -6   8        1.04        1.78      1.51 o
 -12  -5   8        2.73        3.60      1.73 o
 -11  -5   8        2.44        1.70      1.38 o
 -10  -5   8        6.70       10.40      1.87 o
  -9  -5   8       19.20       21.70      2.16 o
  -8  -5   8        8.64        6.71      1.56 o
  -7  -5   8       86.98       98.34      2.37 o
  -6  -5   8        9.73       11.47      1.23 o
  -5  -5   8      168.31      172.29      3.37 o
  -4  -5   8        0.84        1.00      0.64 o
  -3  -5   8      106.65      104.79      1.86 o
  -2  -5   8      286.18      293.66      3.38 o
  -1  -5   8       66.44       65.76      1.57 o
   0  -5   8        5.48        5.02      0.69 o
   1  -5   8       44.99       45.22      1.62 o
   2  -5   8       29.26       32.93      1.23 o
   3  -5   8      264.32      249.56      4.79 o
   4  -5   8        6.10        5.41      1.17 o
   5  -5   8      146.14      128.05      4.04 o
   6  -5   8       64.41       59.75      2.82 o
   7  -5   8       12.87        9.96      1.60 o
   8  -5   8       21.25       22.82      2.21 o
   9  -5   8       47.87       53.00      3.10 o
  10  -5   8       16.93       20.92      2.44 o
  11  -5   8        0.29        5.38      4.08 o
 -12  -4   8        2.05        1.07      1.96 o
 -11  -4   8       39.27       39.08      3.55 o
 -10  -4   8       33.70       29.02      3.04 o
  -9  -4   8       32.23       39.03      2.62 o
  -8  -4   8        4.88        5.70      0.83 o
  -7  -4   8      529.32      528.16      7.49 o
  -6  -4   8       30.50       26.79      1.48 o
  -5  -4   8       23.10       25.42      1.35 o
  -4  -4   8        9.14        7.65      0.82 o
  -3  -4   8       16.22       17.03      0.96 o
  -2  -4   8      103.33      109.59      1.88 o
  -1  -4   8       71.70       76.57      1.64 o
   0  -4   8       36.90       38.10      1.25 o
   1  -4   8        0.41        0.61      0.54 o
   2  -4   8      299.13      286.83      4.49 o
   3  -4   8       14.77       19.31      1.58 o
   4  -4   8       18.51       18.51      2.40 o
   5  -4   8       71.29       68.63      2.82 o
   6  -4   8       38.46       41.32      2.43 o
   7  -4   8       16.72       11.73      1.70 o
   8  -4   8       15.16       12.44      2.12 o
   9  -4   8        0.70        1.92      1.33 o
  10  -4   8        0.55        1.04      1.34 o
  11  -4   8        5.67        6.53      3.10 o
 -12  -3   8        6.15        2.94      2.14 o
 -11  -3   8        5.34        3.43      2.86 o
 -10  -3   8        3.72        9.11      4.89 o
  -9  -3   8       72.43       72.20      3.11 o
  -8  -3   8       10.16        7.29      1.12 o
  -7  -3   8       47.17       45.42      2.24 o
  -6  -3   8      155.97      158.51      3.56 o
  -5  -3   8      184.54      176.64      4.54 o
  -4  -3   8        0.00       -0.23      0.92 o
  -3  -3   8       54.37       52.45      1.40 o
  -2  -3   8        0.29        0.05      0.44 o
  -1  -3   8      727.69      753.81      8.66 o
   0  -3   8       87.31       91.53      1.82 o
   1  -3   8        1.77        1.28      0.50 o
   2  -3   8        0.00       -0.09      0.57 o
   3  -3   8       85.71       84.80      2.97 o
   4  -3   8      149.99      146.36      4.02 o
   5  -3   8      167.92      166.77      5.62 o
   6  -3   8       50.63       47.84      3.84 o
   7  -3   8       55.23       42.87      2.84 o
   8  -3   8       50.83       44.05      2.63 o
   9  -3   8       16.48       18.49      3.75 o
  10  -3   8        1.19        0.97      1.55 o
  11  -3   8        1.39        0.49      2.28 o
 -13  -2   8        0.17       -0.73      1.66 o
 -12  -2   8       26.60       27.39      3.27 o
 -11  -2   8        1.86        2.19      1.68 o
 -10  -2   8        7.28       11.93      2.53 o
  -9  -2   8       18.15       20.20      1.35 o
  -8  -2   8       10.31        6.55      1.06 o
  -7  -2   8      492.11      511.92      7.97 o
  -6  -2   8       49.07       52.01      1.98 o
  -5  -2   8       13.96       14.86      0.94 o
  -4  -2   8        1.12        1.51      0.63 o
  -3  -2   8        3.87        2.86      0.62 o
  -2  -2   8        5.61        7.15      0.63 o
  -1  -2   8       70.97       66.33      1.50 o
   0  -2   8        0.01       -0.22      0.41 o
   1  -2   8        1.64        2.67      0.61 o
   2  -2   8      530.58      497.62     10.26 o
   3  -2   8       15.90       10.74      1.27 o
   4  -2   8        0.01       -0.34      0.89 o
   5  -2   8       27.79       26.71      2.55 o
   6  -2   8       28.08       25.21      2.33 o
   7  -2   8       65.18       61.27      5.55 o
   8  -2   8        0.68        1.04      1.47 o
   9  -2   8        1.76        4.58      2.12 o
  10  -2   8       10.16       13.93      5.14 o
  11  -2   8        1.86        1.31      2.28 o
 -13  -1   8        0.04        0.67      2.35 o
 -12  -1   8       58.39       70.99      5.02 o
 -11  -1   8        2.74        1.55      1.36 o
 -10  -1   8       10.23       10.70      1.49 o
  -9  -1   8       55.99       64.82      2.34 o
  -8  -1   8      290.15      297.29      5.44 o
  -7  -1   8      114.00      116.76      2.67 o
  -6  -1   8      135.77      132.28      2.49 o
  -5  -1   8       16.45       16.22      1.09 o
  -4  -1   8       85.21       87.39      1.73 o
  -3  -1   8       22.86       21.33      0.85 o
  -2  -1   8       31.04       35.56      1.38 o
  -1  -1   8      290.87      284.82      3.95 o
   0  -1   8       61.20       69.72      2.58 o
   1  -1   8      168.35      173.58      3.61 o
   2  -1   8      153.04      135.31      4.56 o
   3  -1   8      318.57      283.52      7.55 o
   4  -1   8        3.90        4.24      1.37 o
   5  -1   8       63.66       57.79      3.11 o
   6  -1   8      157.80      161.28      5.46 o
   7  -1   8       18.80       23.61      4.08 o
   8  -1   8        6.63        3.40      1.44 o
   9  -1   8       15.51       12.13      1.96 o
  10  -1   8        7.94        5.24      1.84 o
  11  -1   8        0.22        0.49      2.28 o
 -13   0   8       16.06       28.23      5.38 o
 -12   0   8        1.08        1.23      2.77 o
 -11   0   8        2.19        3.88      1.67 o
 -10   0   8        2.25        1.82      1.46 o
  -9   0   8       16.13       21.91      2.19 o
  -8   0   8       49.91       50.46      1.93 o
  -7   0   8       75.69       74.96      2.31 o
  -6   0   8      206.67      203.69      3.40 o
  -5   0   8        6.78        7.60      0.85 o
  -4   0   8        3.88        3.99      0.88 o
  -3   0   8        0.10        0.00      0.60 o
  -2   0   8      170.70      162.67      3.00 o
  -1   0   8       33.44       29.31      1.48 o
   0   0   8       65.65       57.89      1.88 o
   1   0   8       81.55       77.22      3.27 o
   2   0   8       44.02       39.22      2.10 o
   3   0   8      852.42      815.68     17.24 o
   4   0   8        0.03       -0.62      2.37 o
   5   0   8        0.13       -0.27      0.98 o
   6   0   8        7.14        5.05      1.49 o
   7   0   8       96.97       90.70      7.67 o
   8   0   8       32.40       28.52      2.47 o
   9   0   8        0.20        1.30      2.04 o
  10   0   8       33.99       45.04      3.21 o
 -13   1   8       13.52       11.26      4.24 o
 -12   1   8        2.71        2.61      3.10 o
 -11   1   8        4.45        3.14      1.14 o
 -10   1   8       38.75       46.29      2.39 o
  -9   1   8        0.57        1.21      0.98 o
  -8   1   8        1.30        2.16      1.00 o
  -7   1   8      200.95      191.43      4.76 o
  -6   1   8        1.59        2.14      1.13 o
  -5   1   8       67.04       71.40      3.16 o
  -4   1   8        0.05        0.47      0.78 o
  -3   1   8       36.18       36.40      1.93 o
  -2   1   8        2.49        3.07      0.72 o
  -1   1   8      140.47      153.11      4.55 o
   0   1   8        9.80        8.77      1.01 o
   1   1   8      102.31       89.29      2.42 o
   2   1   8     1156.24     1088.76     18.30 o
   3   1   8      555.63      519.49      9.93 o
   4   1   8        0.00        0.06      0.87 o
   5   1   8       30.76       29.08      3.02 o
   6   1   8       61.73       58.08      3.06 o
   7   1   8        0.00        0.46      1.21 o
   8   1   8        6.69        5.82      1.49 o
   9   1   8        1.77        2.12      2.12 o
  10   1   8       16.43       21.96      2.35 o
 -12   2   8       21.37       24.64      3.92 o
 -11   2   8       11.01       13.91      3.34 o
 -10   2   8        2.49        1.24      1.15 o
  -9   2   8       13.94       13.06      1.62 o
  -8   2   8        2.07        2.09      1.17 o
  -7   2   8       50.24       48.29      2.39 o
  -6   2   8       20.65       23.17      1.36 o
  -5   2   8      107.19      103.56      2.55 o
  -4   2   8       69.27       66.58      2.87 o
  -3   2   8       29.93       26.61      1.29 o
  -2   2   8      276.87      286.85      4.31 o
  -1   2   8       23.14       24.97      2.96 o
   0   2   8      302.38      276.07      5.70 o
   1   2   8      171.22      173.82      3.60 o
   2   2   8      575.29      548.97     13.06 o
   3   2   8      398.64      389.30      7.96 o
   4   2   8       49.76       38.82      5.81 o
   5   2   8       15.21       14.83      1.61 o
   6   2   8       29.72       25.84      1.89 o
   7   2   8       41.28       47.89      2.48 o
   8   2   8       14.08       14.12      1.87 o
   9   2   8        1.86        1.45      1.37 o
  10   2   8        7.21        7.59      1.78 o
 -12   3   8        0.90        2.09      2.04 o
 -11   3   8        1.95       -0.03      1.25 o
 -10   3   8        1.87       -0.26      1.18 o
  -9   3   8        0.08       -0.26      1.12 o
  -8   3   8        2.60        2.30      1.25 o
  -7   3   8        3.53        3.43      1.07 o
  -6   3   8       66.29       60.97      2.37 o
  -5   3   8      213.51      198.50      4.30 o
  -4   3   8       25.51       26.80      2.13 o
  -3   3   8        1.45        2.78      0.93 o
  -2   3   8       91.25      100.65      3.06 o
  -1   3   8        7.68        6.56      1.26 o
   0   3   8        0.01        1.65      1.07 o
   1   3   8       22.92       21.09      1.54 o
   2   3   8        6.88        4.40      1.19 o
   3   3   8       75.46       76.72      3.06 o
   4   3   8       13.97       15.01      1.54 o
   5   3   8       36.24       34.20      2.11 o
   6   3   8      119.24      107.69      3.54 o
   7   3   8       12.48       16.60      1.63 o
   8   3   8        0.09       -0.62      1.45 o
   9   3   8        0.01        1.01      1.39 o
 -12   4   8       15.87       17.72      1.95 o
 -11   4   8       30.06       35.41      2.41 o
 -10   4   8        1.79       -1.22      1.22 o
  -9   4   8        0.09       -1.33      1.33 o
  -8   4   8        6.86        4.70      1.68 o
  -7   4   8        7.24        6.82      1.85 o
  -6   4   8        0.98        0.51      0.99 o
  -5   4   8        3.71        1.90      1.03 o
  -4   4   8        0.89        1.67      0.95 o
  -3   4   8      290.26      287.47      7.96 o
  -2   4   8        8.45        5.72      1.72 o
  -1   4   8       39.34       43.73      3.02 o
   0   4   8      824.97      807.93     13.69 o
   1   4   8      624.83      596.05     10.47 o
   2   4   8       28.24       25.28      2.94 o
   3   4   8        1.95        2.09      1.11 o
   4   4   8       33.88       29.35      1.96 o
   5   4   8        1.46        0.30      1.04 o
   6   4   8        1.34        0.80      1.13 o
   7   4   8       10.92        9.13      1.42 o
   8   4   8        1.44        2.03      1.15 o
   9   4   8       15.16       17.34      1.74 o
 -11   5   8        9.95       12.68      1.87 o
 -10   5   8       17.08       21.04      2.12 o
  -9   5   8       23.86       29.71      3.69 o
  -8   5   8       14.50       12.74      1.75 o
  -7   5   8       54.33       51.78      2.71 o
  -6   5   8       26.30       22.58      1.68 o
  -5   5   8      165.87      155.78      3.76 o
  -4   5   8        3.41        1.93      1.18 o
  -3   5   8      234.48      225.83      7.26 o
  -2   5   8        1.24        0.52      1.63 o
  -1   5   8       67.56       61.85      3.61 o
   0   5   8        0.37       -1.11      1.36 o
   1   5   8      140.00      137.29      3.72 o
   2   5   8       37.49       44.89      2.96 o
   3   5   8        3.62        3.43      1.71 o
   4   5   8        3.72        1.28      1.41 o
   5   5   8       22.99       26.43      2.03 o
   6   5   8        2.29        0.34      1.16 o
   7   5   8       15.91       13.32      1.63 o
   8   5   8        3.54        3.34      1.31 o
 -11   6   8       13.06       17.40      2.18 o
 -10   6   8        0.18       -0.31      2.31 o
  -9   6   8        3.80        5.65      2.24 o
  -8   6   8       19.22       23.12      2.13 o
  -7   6   8        1.09        0.79      1.34 o
  -6   6   8        0.20        0.06      1.17 o
  -5   6   8        9.33        8.68      1.44 o
  -4   6   8       15.58       18.72      2.13 o
  -3   6   8      183.10      172.66      9.71 o
  -2   6   8        0.89        2.04      1.79 o
  -1   6   8       53.93       54.54      3.52 o
   0   6   8        9.88        9.47      2.02 o
   1   6   8       15.30       16.17      2.23 o
   2   6   8       11.47       11.90      2.14 o
   3   6   8        1.16        2.12      1.63 o
   4   6   8        1.19        1.18      1.43 o
   5   6   8        9.20       10.07      3.83 o
   6   6   8        1.97        1.86      2.45 o
   7   6   8       20.75       29.56      5.14 o
 -10   7   8        2.14       -1.14      1.51 o
  -9   7   8        0.80        0.35      1.62 o
  -8   7   8        6.85        7.70      1.72 o
  -7   7   8        0.60        0.56      1.32 o
  -6   7   8       10.99       10.20      1.94 o
  -5   7   8        0.36        0.11      1.37 o
  -4   7   8        5.58        3.12      2.00 o
  -3   7   8       70.74       69.36     10.52 o
  -2   7   8        0.04        0.19      1.68 o
  -1   7   8       13.90       12.14      2.31 o
   0   7   8        1.36        2.96      3.67 o
   1   7   8        3.10        4.63      1.84 o
   2   7   8        1.34        0.25      1.53 o
   3   7   8       11.60       10.98      2.08 o
   4   7   8        0.74       -1.89      3.34 o
   5   7   8        0.00        1.79      1.68 o
   6   7   8       11.10       16.75      2.27 o
  -9   8   8       12.85       12.69      2.01 o
  -8   8   8        0.01       -0.75      1.37 o
  -7   8   8        3.07        0.48      1.42 o
  -6   8   8        8.40        7.37      2.03 o
  -5   8   8       12.53       13.67      2.65 o
  -4   8   8       13.30       13.25      2.59 o
  -3   8   8        6.25        4.84      2.11 o
  -2   8   8        1.09       -0.33      1.72 o
  -1   8   8        2.76       -0.14      2.28 o
   0   8   8        0.29       -0.81      1.88 o
   1   8   8       40.15       42.20      4.00 o
   2   8   8        4.30        7.03      2.08 o
   3   8   8        4.30        0.10      2.28 o
   4   8   8       13.49       13.72      2.39 o
   5   8   8        0.06        0.65      3.59 o
  -7   9   8       16.76       25.55      3.51 o
  -6   9   8        1.55        0.29      2.11 o
  -5   9   8        0.20        1.79      1.95 o
  -4   9   8        0.61       -0.26      1.99 o
  -3   9   8        0.61        1.81      1.99 o
  -2   9   8        2.94        0.33      1.87 o
  -1   9   8        0.08       -1.78      1.78 o
   0   9   8        0.01       -0.81      1.74 o
   1   9   8        0.00       -0.60      1.78 o
   2   9   8        5.56        8.33      2.25 o
   3   9   8        6.11        9.63      4.57 o
  -5  10   8        2.19       -3.10      3.10 o
  -4  10   8        0.68        1.67      2.13 o
  -3  10   8        1.61        4.76      2.77 o
  -2  10   8        1.26        1.85      2.23 o
  -1  10   8       11.63        7.90      3.51 o
   0  10   8        0.50       -2.28      3.43 o
   1  10   8        6.71        8.65      4.57 o
  -3 -13   9       11.06       12.37      5.96 o
  -2 -13   9        0.90        0.52      1.20 o
  -1 -13   9        0.00        1.32      1.28 o
   0 -13   9        9.51       11.14      1.74 o
   1 -13   9        2.21       -1.21      1.21 o
   2 -13   9        4.72        2.94      1.96 o
   3 -13   9        0.42       -0.01      1.42 o
  -6 -12   9        1.31       -1.07      1.76 o
  -5 -12   9        0.04        0.08      2.45 o
  -4 -12   9        3.23        3.59      1.63 o
  -3 -12   9       15.84       21.27      3.63 o
  -2 -12   9        0.32       -0.23      1.67 o
  -1 -12   9        0.32       -0.26      1.24 o
   0 -12   9       13.20       15.19      2.39 o
   1 -12   9        4.59        0.90      1.31 o
   2 -12   9       27.31       21.72      2.08 o
   3 -12   9        6.10        6.48      1.61 o
   4 -12   9       10.30       12.69      1.85 o
   5 -12   9        1.39        2.84      1.25 o
  -7 -11   9        8.34        8.23      2.06 o
  -6 -11   9        0.57        2.63      1.62 o
  -5 -11   9        2.63        2.15      1.84 o
  -4 -11   9        0.13        1.22      1.41 o
  -3 -11   9        2.10        0.36      1.04 o
  -2 -11   9        0.87        1.08      1.12 o
  -1 -11   9        8.47        7.90      1.48 o
   0 -11   9       16.42       13.37      1.67 o
   1 -11   9        0.10       -1.14      1.14 o
   2 -11   9        9.72       12.50      1.72 o
   3 -11   9        1.39        0.26      2.33 o
   4 -11   9        3.51        2.90      1.19 o
   5 -11   9        8.03       12.03      1.50 o
   6 -11   9        2.86        3.14      1.56 o
   7 -11   9       10.54       17.13      4.24 o
  -8 -10   9        6.35        6.89      1.99 o
  -7 -10   9        0.90       -0.40      1.59 o
  -6 -10   9        5.66        2.22      1.52 o
  -5 -10   9       21.39       20.48      1.87 o
  -4 -10   9       16.72       17.06      1.43 o
  -3 -10   9        0.01        0.94      0.92 o
  -2 -10   9        7.66        8.63      1.39 o
  -1 -10   9        0.03       -0.95      1.00 o
   0 -10   9       12.09        7.74      1.71 o
   1 -10   9       19.94       16.83      1.92 o
   2 -10   9        9.53        5.80      1.56 o
   3 -10   9        9.40        8.19      1.40 o
   4 -10   9        2.93        3.27      1.10 o
   5 -10   9        2.23        2.62      1.25 o
   6 -10   9        2.78        3.33      1.75 o
   7 -10   9        4.39        0.57      1.84 o
  -9  -9   9        3.07        3.31      1.70 o
  -8  -9   9       11.53       11.69      2.15 o
  -7  -9   9        0.03       -0.01      1.35 o
  -6  -9   9        0.24        0.87      1.16 o
  -5  -9   9        2.42        3.04      0.93 o
  -4  -9   9        2.33        2.72      0.94 o
  -3  -9   9        1.29       -0.01      0.89 o
  -2  -9   9        0.49        2.11      0.95 o
  -1  -9   9      101.74       92.57      3.19 o
   0  -9   9        2.38        1.85      1.13 o
   1  -9   9       18.51       18.35      1.69 o
   2  -9   9       15.46       16.07      1.48 o
   3  -9   9       12.22       12.24      1.39 o
   4  -9   9       12.74       12.20      1.68 o
   5  -9   9        0.01       -0.91      0.91 o
   6  -9   9        0.13       -1.11      1.17 o
   7  -9   9        4.36        4.54      1.71 o
   8  -9   9       10.57        5.16      1.94 o
 -10  -8   9        0.00        1.09      2.53 o
  -9  -8   9        1.16        0.94      1.45 o
  -8  -8   9        7.10        7.24      1.80 o
  -7  -8   9       13.97       16.36      2.34 o
  -6  -8   9        0.18        0.81      0.80 o
  -5  -8   9       24.24       24.57      1.44 o
  -4  -8   9        7.71        8.37      1.09 o
  -3  -8   9        0.25       -0.42      0.80 o
  -2  -8   9        0.61       -0.21      0.81 o
  -1  -8   9        8.53        8.64      1.37 o
   0  -8   9       37.99       36.36      1.77 o
   1  -8   9        4.45        3.95      0.90 o
   2  -8   9       36.10       34.13      1.62 o
   3  -8   9       12.13        9.72      1.12 o
   4  -8   9       50.76       50.83      2.98 o
   5  -8   9       11.60       10.47      1.75 o
   6  -8   9        0.26       -0.80      1.18 o
   7  -8   9       32.21       35.40      2.79 o
   8  -8   9        0.05       -0.86      1.37 o
   9  -8   9        0.59       -0.51      1.52 o
 -11  -7   9       15.84       22.64      3.17 o
 -10  -7   9       13.73       14.42      2.27 o
  -9  -7   9        7.16        8.55      1.79 o
  -8  -7   9        2.88        1.16      1.29 o
  -7  -7   9       28.47       24.52      2.38 o
  -6  -7   9       14.39       14.08      1.62 o
  -5  -7   9       32.04       36.10      1.65 o
  -4  -7   9        5.70        5.04      0.96 o
  -3  -7   9        0.10       -0.72      0.72 o
  -2  -7   9      128.58      123.73      2.69 o
  -1  -7   9      164.03      154.12      3.06 o
   0  -7   9       38.44       40.43      1.53 o
   1  -7   9        9.60        7.18      0.93 o
   2  -7   9        8.49        8.65      1.02 o
   3  -7   9       44.76       50.49      1.79 o
   4  -7   9        0.67        1.15      1.12 o
   5  -7   9        0.05        0.03      1.12 o
   6  -7   9        2.62        1.02      1.68 o
   7  -7   9       11.33       14.17      1.94 o
   8  -7   9       59.33       68.31      3.58 o
   9  -7   9        0.21        0.27      1.90 o
 -11  -6   9        2.00        2.14      1.58 o
 -10  -6   9        4.51        2.45      1.61 o
  -9  -6   9        0.40        1.53      1.39 o
  -8  -6   9        6.31        8.82      1.74 o
  -7  -6   9        2.37        2.69      0.86 o
  -6  -6   9        1.90        2.44      0.88 o
  -5  -6   9        2.69        3.17      1.14 o
  -4  -6   9      254.34      258.50      4.47 o
  -3  -6   9       52.97       54.50      1.66 o
  -2  -6   9       65.38       59.85      2.03 o
  -1  -6   9       66.72       70.48      2.08 o
   0  -6   9       33.10       32.77      1.31 o
   1  -6   9        5.83        5.56      0.83 o
   2  -6   9       34.51       29.89      1.37 o
   3  -6   9       58.00       58.82      2.87 o
   4  -6   9        0.02       -0.93      0.93 o
   5  -6   9      268.73      262.15      6.45 o
   6  -6   9        5.73        9.20      1.63 o
   7  -6   9        6.20        3.05      1.36 o
   8  -6   9       40.62       38.13      2.82 o
   9  -6   9        8.21        7.60      2.11 o
 -11  -5   9        6.14        6.99      2.14 o
 -10  -5   9        0.37       -0.45      1.65 o
  -9  -5   9       32.36       35.88      4.34 o
  -8  -5   9        0.18       -0.39      0.70 o
  -7  -5   9        1.20        2.91      0.89 o
  -6  -5   9       76.22       77.63      2.32 o
  -5  -5   9       86.92       81.18      2.57 o
  -4  -5   9       16.51       16.76      1.34 o
  -3  -5   9       80.77       77.34      3.20 o
  -2  -5   9        2.98        3.06      0.63 o
  -1  -5   9       70.80       74.79      1.83 o
   0  -5   9      207.66      210.22      4.68 o
   1  -5   9       10.56       10.35      0.96 o
   2  -5   9       52.28       45.60      1.51 o
   3  -5   9      140.09      147.87      4.17 o
   4  -5   9      167.16      158.96      5.28 o
   5  -5   9       20.01       23.34      1.96 o
   6  -5   9       83.06       76.72      3.36 o
   7  -5   9       18.73       18.87      3.26 o
   8  -5   9       31.06       27.34      2.88 o
   9  -5   9        3.88        6.82      2.07 o
  10  -5   9        5.49        5.71      2.94 o
 -12  -4   9        9.69        4.51      2.27 o
 -11  -4   9        0.01       -0.69      1.79 o
 -10  -4   9        1.93        0.09      2.45 o
  -9  -4   9       93.11       97.76      6.74 o
  -8  -4   9        8.43       11.02      1.20 o
  -7  -4   9       40.14       42.04      1.91 o
  -6  -4   9      354.69      342.18      6.09 o
  -5  -4   9       77.94       79.35      2.49 o
  -4  -4   9       18.44       17.31      1.13 o
  -3  -4   9        7.07        8.52      0.85 o
  -2  -4   9        9.74       13.55      0.87 o
  -1  -4   9       82.56       86.03      1.79 o
   0  -4   9      197.42      186.36      2.99 o
   1  -4   9      103.19      105.46      2.26 o
   2  -4   9       69.27       56.28      3.00 o
   3  -4   9       69.93       61.97      2.56 o
   4  -4   9        8.05        6.68      1.72 o
   5  -4   9       41.02       39.16      2.94 o
   6  -4   9        5.83        2.49      1.41 o
   7  -4   9        5.05        0.65      2.04 o
   8  -4   9        0.02       -1.12      1.17 o
   9  -4   9        0.03       -0.21      1.71 o
  10  -4   9       17.25       18.93      3.92 o
 -12  -3   9        2.35        2.83      2.11 o
 -11  -3   9        1.95        0.75      1.80 o
 -10  -3   9        8.92       12.04      2.31 o
  -9  -3   9       43.08       46.18      1.89 o
  -8  -3   9       53.24       56.78      3.67 o
  -7  -3   9       51.27       49.65      2.31 o
  -6  -3   9        0.13       -0.71      0.76 o
  -5  -3   9      268.41      261.67      4.31 o
  -4  -3   9        7.41        5.62      0.83 o
  -3  -3   9        6.53        7.72      0.82 o
  -2  -3   9       19.89       21.69      1.74 o
  -1  -3   9        1.63        0.90      0.67 o
   0  -3   9        0.11       -0.20      0.80 o
   1  -3   9       29.52       34.63      2.08 o
   2  -3   9      224.86      208.52      4.86 o
   3  -3   9        1.94        1.94      1.47 o
   4  -3   9      209.79      199.62      6.40 o
   5  -3   9        1.03        0.40      1.17 o
   6  -3   9        4.97        5.81      1.55 o
   7  -3   9       17.58       14.89      3.59 o
   8  -3   9       59.82       68.47      3.92 o
   9  -3   9        2.53        1.47      1.50 o
  10  -3   9        2.99        6.69      3.10 o
 -12  -2   9        0.43        1.47      1.60 o
 -11  -2   9        6.95       10.70      3.83 o
 -10  -2   9        0.30       -0.86      1.23 o
  -9  -2   9        0.24       -0.58      0.94 o
  -8  -2   9       81.56       78.72      3.60 o
  -7  -2   9      553.14      532.38      8.33 o
  -6  -2   9        6.71        4.15      0.94 o
  -5  -2   9        9.13       10.49      0.98 o
  -4  -2   9       44.64       48.83      2.21 o
  -3  -2   9       75.88       79.91      2.17 o
  -2  -2   9       37.00       39.70      1.41 o
  -1  -2   9        3.91        4.52      0.73 o
   0  -2   9       22.40       22.26      1.28 o
   1  -2   9       32.85       31.69      1.65 o
   2  -2   9     2042.78     1962.80     30.22 o
   3  -2   9      285.85      283.62      9.46 o
   4  -2   9       28.52       28.97      2.48 o
   5  -2   9       44.55       41.69      2.81 o
   6  -2   9      100.10       92.87      4.32 o
   7  -2   9        0.82        1.12      1.32 o
   8  -2   9        0.59        1.67      1.55 o
   9  -2   9        5.93       10.53      2.13 o
  10  -2   9        0.14        3.26      2.45 o
 -11  -1   9        0.86        1.63      2.61 o
 -10  -1   9        1.25        1.81      1.04 o
  -9  -1   9       18.31       18.55      3.67 o
  -8  -1   9        0.01        1.62      1.71 o
  -7  -1   9       73.88       76.58      2.93 o
  -6  -1   9      385.46      395.22      7.44 o
  -5  -1   9        2.99        3.25      0.90 o
  -4  -1   9        5.63        6.46      1.02 o
  -3  -1   9       11.36       11.61      1.09 o
  -2  -1   9      309.09      308.48      4.78 o
  -1  -1   9      121.58      120.68      2.29 o
   0  -1   9        1.93        1.95      1.03 o
   1  -1   9      497.68      479.74      7.78 o
   2  -1   9      229.62      221.43      4.92 o
   3  -1   9       16.24       19.03      2.08 o
   4  -1   9       59.59       57.85      3.16 o
   5  -1   9       59.40       66.25      7.10 o
   6  -1   9       74.36       75.28      3.74 o
   7  -1   9        1.87        0.73      1.27 o
   8  -1   9        1.21        2.25      1.55 o
   9  -1   9        0.60        1.20      1.60 o
  10  -1   9        3.48        3.92      2.94 o
 -12   0   9        7.54        0.65      2.94 o
 -11   0   9        1.40        3.50      1.30 o
 -10   0   9        0.09        0.35      1.33 o
  -9   0   9        1.10        1.91      1.41 o
  -8   0   9      100.16      106.96      3.51 o
  -7   0   9       32.33       25.51      2.67 o
  -6   0   9        5.15        6.17      1.14 o
  -5   0   9       20.70       15.92      1.22 o
  -4   0   9        4.89        9.10      1.06 o
  -3   0   9        2.37        1.55      0.84 o
  -2   0   9        5.38        5.84      0.89 o
  -1   0   9       14.00       13.71      1.57 o
   0   0   9       32.88       31.33      1.62 o
   1   0   9      245.98      249.20      7.05 o
   2   0   9      208.00      217.42      4.35 o
   3   0   9        3.74        3.29      1.69 o
   4   0   9       29.61       29.80      2.35 o
   5   0   9       26.82       23.99      2.23 o
   6   0   9        1.90        2.21      1.79 o
   7   0   9       33.20       32.64      2.86 o
   8   0   9        5.35        3.86      1.72 o
   9   0   9       11.57        9.61      2.08 o
 -12   1   9       28.58       32.14      4.57 o
 -11   1   9        0.65       -1.33      1.33 o
 -10   1   9        0.81       -1.25      1.32 o
  -9   1   9        4.71        2.91      1.31 o
  -8   1   9        0.06        0.49      1.16 o
  -7   1   9        3.18        2.89      1.28 o
  -6   1   9       53.13       57.63      2.19 o
  -5   1   9        5.46        4.68      0.97 o
  -4   1   9        0.02        0.17      0.95 o
  -3   1   9       72.50       61.49      4.69 o
  -2   1   9       34.60       27.21      1.41 o
  -1   1   9       47.15       43.69      3.57 o
   0   1   9        0.11       -0.77      0.77 o
   1   1   9      138.50      138.52      3.31 o
   2   1   9        0.05       -0.62      0.77 o
   3   1   9       69.98       68.21      6.39 o
   4   1   9       14.39       11.45      1.57 o
   5   1   9       10.87       10.45      1.52 o
   6   1   9        8.97        4.91      1.44 o
   7   1   9        4.67        2.86      1.49 o
   8   1   9       16.34       19.77      2.19 o
   9   1   9        2.52        1.85      1.49 o
 -12   2   9        4.15        4.24      3.10 o
 -11   2   9       22.09       30.61      2.55 o
 -10   2   9       11.29        9.01      1.63 o
  -9   2   9       17.66       17.51      1.83 o
  -8   2   9       63.64       65.38      2.92 o
  -7   2   9       32.80       29.77      2.32 o
  -6   2   9        9.83        5.08      1.36 o
  -5   2   9        5.49        7.10      1.20 o
  -4   2   9       18.09       14.79      1.37 o
  -3   2   9      223.44      198.06      4.04 o
  -2   2   9      142.50      125.44      5.01 o
  -1   2   9      116.97      109.27      8.57 o
   0   2   9      175.65      169.17      4.33 o
   1   2   9       22.13       20.31      1.42 o
   2   2   9       32.40       34.84      2.00 o
   3   2   9      112.05      103.94      3.62 o
   4   2   9        2.74        2.58      1.16 o
   5   2   9        0.74        1.28      1.04 o
   6   2   9      108.03      101.36      3.65 o
   7   2   9        0.08       -0.90      1.08 o
   8   2   9        3.37        5.11      1.44 o
   9   2   9        1.18        1.04      1.34 o
 -11   3   9       17.72       19.32      2.01 o
 -10   3   9        0.46       -0.61      1.30 o
  -9   3   9       10.43        7.87      1.58 o
  -8   3   9        0.05       -0.90      1.22 o
  -7   3   9       43.01       44.17      2.52 o
  -6   3   9        5.68        4.27      1.85 o
  -5   3   9       47.69       44.79      2.06 o
  -4   3   9       43.91       36.51      1.84 o
  -3   3   9       31.55       27.83      2.16 o
  -2   3   9      102.56       92.00      4.43 o
  -1   3   9       28.28       28.55      2.62 o
   0   3   9      590.78      567.49     13.42 o
   1   3   9      160.67      159.03      4.12 o
   2   3   9        0.61        1.15      1.16 o
   3   3   9        3.14        1.68      1.13 o
   4   3   9        0.41        1.36      1.16 o
   5   3   9        0.45       -0.74      1.04 o
   6   3   9        0.06        0.88      1.17 o
   7   3   9       40.45       43.27      2.54 o
   8   3   9        0.05       -1.18      1.18 o
 -11   4   9        6.69       10.91      1.87 o
 -10   4   9        9.99       13.47      1.95 o
  -9   4   9        3.16        2.10      1.74 o
  -8   4   9        9.44       11.66      1.68 o
  -7   4   9        3.05        2.55      1.51 o
  -6   4   9        5.68        3.92      1.88 o
  -5   4   9      134.58      124.38      6.52 o
  -4   4   9       18.20       19.17      2.00 o
  -3   4   9        0.05        1.25      1.53 o
  -2   4   9        0.08       -1.32      1.71 o
  -1   4   9        8.15        8.80      1.92 o
   0   4   9        9.09        6.38      1.75 o
   1   4   9       36.40       36.35      4.32 o
   2   4   9       22.23       21.27      2.38 o
   3   4   9        6.22        3.17      2.37 o
   4   4   9       16.92       10.63      2.30 o
   5   4   9       34.05       39.64      4.11 o
   6   4   9        3.33        3.34      1.36 o
   7   4   9        8.10        9.15      1.65 o
   8   4   9        0.25        2.38      1.41 o
 -10   5   9       39.09       50.46      2.95 o
  -9   5   9        1.74       -0.88      1.55 o
  -8   5   9        6.06        5.51      1.57 o
  -7   5   9        1.84        3.18      1.44 o
  -6   5   9        3.76        3.35      1.71 o
  -5   5   9        1.38        0.44      1.25 o
  -4   5   9       23.31       24.28      2.81 o
  -3   5   9       25.63       21.53      2.62 o
  -2   5   9       34.87       41.09      3.29 o
  -1   5   9       11.66        8.07      2.08 o
   0   5   9        2.98        2.23      2.45 o
   1   5   9        3.37        3.39      1.72 o
   2   5   9       10.47       14.32      2.26 o
   3   5   9       12.71        8.96      1.90 o
   4   5   9        5.99        6.19      1.80 o
   5   5   9        0.63        0.79      1.51 o
   6   5   9       83.47       94.09      3.67 o
   7   5   9        1.44        0.31      1.81 o
 -10   6   9        2.02        2.49      1.64 o
  -9   6   9        0.24       -0.04      1.44 o
  -8   6   9        4.35        0.56      2.21 o
  -7   6   9        3.20        5.10      1.93 o
  -6   6   9       18.16       16.01      2.35 o
  -5   6   9        0.40        1.88      1.51 o
  -4   6   9        3.20        3.82      3.02 o
  -3   6   9       32.57       32.40      3.16 o
  -2   6   9        2.55        4.83      1.92 o
  -1   6   9        6.65       10.24      3.59 o
   0   6   9      145.68      142.77      7.51 o
   1   6   9        0.17       -1.43      1.43 o
   2   6   9       12.34       11.41      2.20 o
   3   6   9        0.87        1.43      1.75 o
   4   6   9        3.66        0.56      1.72 o
   5   6   9        0.40       -0.22      1.68 o
   6   6   9        5.34        8.21      2.12 o
  -9   7   9        5.30        2.94      1.70 o
  -8   7   9        2.65        4.67      2.10 o
  -7   7   9       13.89       15.17      1.96 o
  -6   7   9       31.01       28.15      1.99 o
  -5   7   9       12.97       15.02      5.38 o
  -4   7   9        9.39       12.29      2.55 o
  -3   7   9       10.70       14.14      2.69 o
  -2   7   9        0.23       -0.45      1.72 o
  -1   7   9        4.74        9.98      2.26 o
   0   7   9        0.07        0.89      1.70 o
   1   7   9        0.93        2.23      1.80 o
   2   7   9        0.21        0.69      3.26 o
   3   7   9        7.87        5.79      2.11 o
   4   7   9        4.76        4.18      1.93 o
   5   7   9        3.87       10.28      4.24 o
  -7   8   9        2.90        1.54      2.36 o
  -6   8   9        0.53       -0.09      2.18 o
  -5   8   9        4.06        4.38      2.30 o
  -4   8   9        0.00        0.77      2.02 o
  -3   8   9        0.01       -0.54      1.96 o
  -2   8   9       15.51       14.95      2.78 o
  -1   8   9        0.76       -1.72      1.72 o
   0   8   9        1.07       -1.12      1.78 o
   1   8   9       12.21       10.26      2.38 o
   2   8   9        6.47        4.72      5.30 o
   3   8   9        0.93       -0.33      3.59 o
  -5   9   9        3.32        4.41      3.75 o
  -4   9   9        5.10        5.27      2.41 o
  -3   9   9        1.83        4.12      2.77 o
  -2   9   9        5.23        2.28      2.17 o
  -1   9   9        0.03       -0.67      1.95 o
   0   9   9        3.64        2.61      3.92 o
   1   9   9        0.01       -3.75      3.75 o
  -1 -13  10        2.72        4.85      1.50 o
   0 -13  10        2.46       -0.14      1.36 o
   1 -13  10        4.99        3.59      2.94 o
  -5 -12  10        0.01        0.33      2.86 o
  -4 -12  10       17.51       18.22      5.14 o
  -3 -12  10        1.33        1.74      1.31 o
  -2 -12  10        0.58       -0.42      1.29 o
  -1 -12  10        5.19        5.39      1.61 o
   0 -12  10        2.32        3.81      1.43 o
   1 -12  10       17.33       19.16      2.01 o
   2 -12  10        4.97        3.31      1.48 o
   3 -12  10        7.18        7.77      2.56 o
   4 -12  10        0.03        1.38      1.43 o
  -6 -11  10        0.19        1.83      2.02 o
  -5 -11  10        1.13        1.63      1.53 o
  -4 -11  10       10.40       13.63      1.46 o
  -3 -11  10        0.90        0.98      1.23 o
  -2 -11  10        0.89        0.08      1.17 o
  -1 -11  10       17.34       17.25      1.85 o
   0 -11  10        0.58        1.11      1.49 o
   1 -11  10       43.19       45.71      2.56 o
   2 -11  10        5.57        8.61      1.60 o
   3 -11  10        5.42        5.63      1.57 o
   4 -11  10        7.49       12.72      1.84 o
   5 -11  10        1.50       -0.06      1.94 o
  -8 -10  10        9.37        9.14      3.43 o
  -7 -10  10        1.77        3.77      2.04 o
  -6 -10  10        3.78        3.86      1.65 o
  -5 -10  10       22.71       27.65      1.86 o
  -4 -10  10       20.22       23.17      1.67 o
  -3 -10  10       15.95       17.28      1.75 o
  -2 -10  10        1.01        2.70      1.21 o
  -1 -10  10       16.29       17.11      1.80 o
   0 -10  10       11.58       10.67      1.53 o
   1 -10  10        2.95        2.81      1.25 o
   2 -10  10        2.42        0.77      1.18 o
   3 -10  10        7.47       12.43      1.45 o
   4 -10  10        8.36       11.71      1.41 o
   5 -10  10        2.23        0.64      1.31 o
   6 -10  10        6.74        4.00      1.95 o
  -8  -9  10        5.96        6.49      2.05 o
  -7  -9  10        0.01        0.97      1.68 o
  -6  -9  10        1.80        2.49      1.46 o
  -5  -9  10       28.91       38.01      2.80 o
  -4  -9  10       39.11       39.78      1.97 o
  -3  -9  10        6.70        4.81      1.65 o
  -2  -9  10        3.83        4.37      1.24 o
  -1  -9  10       29.31       26.11      1.96 o
   0  -9  10       15.73       11.34      1.51 o
   1  -9  10       22.72       27.35      2.40 o
   2  -9  10       12.12       14.09      1.43 o
   3  -9  10        0.48        0.39      0.94 o
   4  -9  10       12.38       15.73      1.26 o
   5  -9  10        9.38        7.65      1.68 o
   6  -9  10        5.51        3.25      1.53 o
   7  -9  10       25.35       28.91      2.81 o
  -9  -8  10        9.72       10.10      2.16 o
  -8  -8  10        3.64        6.26      1.78 o
  -7  -8  10        6.02        1.73      1.24 o
  -6  -8  10        2.53        4.84      1.08 o
  -5  -8  10       12.14       11.43      1.36 o
  -4  -8  10       11.25       11.55      1.30 o
  -3  -8  10        4.01        3.30      0.99 o
  -2  -8  10        8.76       11.08      1.27 o
  -1  -8  10        0.52        1.57      1.05 o
   0  -8  10       44.01       44.29      2.26 o
   1  -8  10       59.33       57.86      2.18 o
   2  -8  10        0.01        0.10      0.81 o
   3  -8  10        1.74        1.06      0.86 o
   4  -8  10        0.00       -0.62      1.21 o
   5  -8  10       15.31       11.77      2.99 o
   6  -8  10       20.62       19.51      2.20 o
   7  -8  10        5.98        4.87      2.02 o
   8  -8  10        0.25       -0.47      1.68 o
 -10  -7  10        1.43        0.34      1.67 o
  -9  -7  10       20.62       20.15      2.44 o
  -8  -7  10        5.22        4.08      1.67 o
  -7  -7  10        4.41        6.19      1.03 o
  -6  -7  10      109.27      120.52      3.21 o
  -5  -7  10        3.94        4.04      1.05 o
  -4  -7  10       11.91       11.12      1.28 o
  -3  -7  10        0.58        0.16      0.86 o
  -2  -7  10       27.96       29.88      1.90 o
  -1  -7  10        8.68        4.86      1.22 o
   0  -7  10        3.09        4.58      0.90 o
   1  -7  10        0.01        0.39      0.74 o
   2  -7  10       52.79       57.28      1.92 o
   3  -7  10       18.31       25.77      1.77 o
   4  -7  10       11.39       16.26      1.89 o
   5  -7  10        5.20       10.19      2.16 o
   6  -7  10       62.63       69.04      5.06 o
   7  -7  10        1.46        1.33      1.84 o
   8  -7  10        0.05       -1.60      1.60 o
 -10  -6  10        0.63       -0.66      2.12 o
  -9  -6  10       36.55       44.43      5.55 o
  -8  -6  10       31.23       31.95      2.50 o
  -7  -6  10       62.94       56.89      2.49 o
  -6  -6  10        2.53        2.59      1.10 o
  -5  -6  10       19.14       17.65      1.62 o
  -4  -6  10       70.56       72.44      2.77 o
  -3  -6  10       30.05       23.29      2.84 o
  -2  -6  10       49.25       45.58      1.98 o
  -1  -6  10      167.36      168.51      3.32 o
   0  -6  10       74.40       79.74      2.23 o
   1  -6  10       18.13       12.38      1.07 o
   2  -6  10        1.50        2.75      0.88 o
   3  -6  10        9.68       15.48      2.23 o
   4  -6  10       61.26       47.64      6.45 o
   5  -6  10        3.96        6.11      1.88 o
   6  -6  10        0.05       -0.20      1.41 o
   7  -6  10       19.26       19.96      2.81 o
   8  -6  10        0.34       -0.53      1.65 o
   9  -6  10        4.91        7.34      3.10 o
 -11  -5  10        0.16       -0.16      1.87 o
 -10  -5  10       39.81       43.91      3.68 o
  -9  -5  10       28.38       24.78      2.34 o
  -8  -5  10       17.79       12.82      1.42 o
  -7  -5  10       24.12       22.84      1.75 o
  -6  -5  10      220.45      220.58     10.00 o
  -5  -5  10       28.80       32.86      1.93 o
  -4  -5  10      104.91      106.27      3.26 o
  -3  -5  10        3.29        4.23      0.95 o
  -2  -5  10       41.43       40.04      1.47 o
  -1  -5  10       21.99       24.47      1.37 o
   0  -5  10       81.80       81.34      3.93 o
   1  -5  10      480.18      481.67      9.02 o
   2  -5  10        4.88        3.35      1.45 o
   3  -5  10       15.36       15.99      5.14 o
   4  -5  10        8.71        9.29      2.02 o
   5  -5  10        3.21        2.49      1.51 o
   6  -5  10        0.07       -0.36      1.36 o
   7  -5  10        4.89        0.85      1.53 o
   8  -5  10        6.21        3.93      2.37 o
   9  -5  10       15.05       21.86      4.08 o
 -11  -4  10        3.41        2.45      2.45 o
 -10  -4  10       16.61       17.51      2.70 o
  -9  -4  10        8.24        7.32      1.22 o
  -8  -4  10        1.87        0.63      1.08 o
  -7  -4  10       12.07       15.29      1.99 o
  -6  -4  10       44.15       47.60      2.81 o
  -5  -4  10       44.41       45.26      2.71 o
  -4  -4  10       40.25       44.79      2.13 o
  -3  -4  10        0.14        0.94      0.85 o
  -2  -4  10        0.67        0.08      0.67 o
  -1  -4  10        0.09       -0.41      0.69 o
   0  -4  10      159.04      158.83      3.50 o
   1  -4  10      888.42      879.04     18.44 o
   2  -4  10       13.67       13.48      2.12 o
   3  -4  10      101.95      103.81      7.34 o
   4  -4  10        1.70        2.36      1.49 o
   5  -4  10       24.93       25.85      2.59 o
   6  -4  10       13.60       14.04      2.25 o
   7  -4  10        4.39        3.15      1.57 o
   8  -4  10        0.65       -0.22      1.44 o
   9  -4  10       24.25       31.16      4.73 o
 -10  -3  10        1.66        4.57      2.77 o
  -9  -3  10        5.94        5.31      3.10 o
  -8  -3  10       12.13       10.92      2.37 o
  -7  -3  10       64.37       54.10      2.99 o
  -6  -3  10       34.87       30.74      2.48 o
  -5  -3  10        0.77        0.05      1.57 o
  -4  -3  10       93.49       92.61      3.15 o
  -3  -3  10       51.90       45.48      1.95 o
  -2  -3  10        5.81        6.05      0.92 o
  -1  -3  10       39.81       42.56      2.77 o
   0  -3  10      206.20      201.97      3.60 o
   1  -3  10       72.15       68.42      3.83 o
   2  -3  10        0.03       -0.09      1.17 o
   3  -3  10        1.06       -0.04      1.55 o
   4  -3  10       33.22       32.41      2.77 o
   5  -3  10        1.63        0.90      1.26 o
   6  -3  10       13.42       15.19      5.79 o
   7  -3  10        1.63        2.16      1.49 o
   8  -3  10        6.99        8.62      2.07 o
   9  -3  10        1.60        4.73      2.61 o
 -11  -2  10        1.80        6.20      2.94 o
 -10  -2  10        0.11        1.01      1.24 o
  -9  -2  10        7.49        7.13      1.60 o
  -8  -2  10       27.38       26.27      2.35 o
  -7  -2  10        0.70       -0.41      1.55 o
  -6  -2  10       57.39       52.66      2.99 o
  -5  -2  10       36.71       41.94      1.90 o
  -4  -2  10       10.49       12.18      1.17 o
  -3  -2  10        0.52       -0.15      0.89 o
  -2  -2  10       22.89       23.41      1.32 o
  -1  -2  10      103.18      104.13      2.47 o
   0  -2  10       27.46       27.22      3.43 o
   1  -2  10       88.36       89.82      3.37 o
   2  -2  10      268.64      276.00     12.89 o
   3  -2  10      104.30      101.18      4.44 o
   4  -2  10        9.75        6.22      1.60 o
   5  -2  10       10.45       16.40      2.18 o
   6  -2  10       11.99       14.25      2.18 o
   7  -2  10       18.06       16.62      2.30 o
   8  -2  10        6.92        4.80      2.53 o
   9  -2  10        8.77        5.22      2.77 o
 -11  -1  10       11.16       14.20      3.59 o
 -10  -1  10       36.85       37.75      2.62 o
  -9  -1  10        5.39        8.02      1.76 o
  -8  -1  10        6.26        7.43      1.72 o
  -7  -1  10        3.93        3.10      1.50 o
  -6  -1  10       11.79        9.18      1.49 o
  -5  -1  10       30.12       29.80      1.68 o
  -4  -1  10       52.90       51.87      2.15 o
  -3  -1  10        0.82        1.57      0.98 o
  -2  -1  10       14.10       13.68      1.78 o
  -1  -1  10       28.37       30.22      1.78 o
   0  -1  10       67.75       62.58      2.88 o
   1  -1  10       28.50       30.21      2.19 o
   2  -1  10      106.68      109.55      5.68 o
   3  -1  10      134.26      132.40      5.06 o
   4  -1  10        3.28       -1.14      1.14 o
   5  -1  10        0.55        0.44      1.25 o
   6  -1  10       44.50       50.10      3.34 o
   7  -1  10       15.74       16.85      2.30 o
   8  -1  10        2.03       -0.08      1.49 o
   9  -1  10        0.57        5.22      2.94 o
 -11   0  10       11.06       15.13      1.99 o
 -10   0  10        7.91        7.47      1.80 o
  -9   0  10       17.87       20.58      2.69 o
  -8   0  10        0.70        0.67      1.49 o
  -7   0  10        0.56        0.22      1.64 o
  -6   0  10        0.72        1.25      1.22 o
  -5   0  10      271.87      265.64      5.26 o
  -4   0  10        0.30       -0.70      0.90 o
  -3   0  10       64.12       64.66      2.26 o
  -2   0  10       39.27       42.45      1.67 o
  -1   0  10       18.91       16.05      2.18 o
   0   0  10       71.85       63.13      3.84 o
   1   0  10       24.26       31.59      2.19 o
   2   0  10      115.18       95.97      3.60 o
   3   0  10        2.36        0.27      1.16 o
   4   0  10       17.79       19.13      1.96 o
   5   0  10       13.86       12.54      2.01 o
   6   0  10        0.26       -0.08      1.27 o
   7   0  10       40.86       40.25      3.09 o
   8   0  10       40.03       44.25      5.96 o
 -11   1  10        3.41        2.39      1.65 o
 -10   1  10        6.19        6.00      1.96 o
  -9   1  10        1.64        2.01      1.60 o
  -8   1  10        0.85        1.86      1.36 o
  -7   1  10        1.56        2.71      1.42 o
  -6   1  10       21.50       24.42      2.01 o
  -5   1  10        2.24        3.22      1.15 o
  -4   1  10       51.58       50.46      2.17 o
  -3   1  10      179.26      166.67      3.73 o
  -2   1  10       42.70       38.43      2.97 o
  -1   1  10       12.57       13.07      2.08 o
   0   1  10       95.61       85.09      5.10 o
   1   1  10      236.94      238.40      5.98 o
   2   1  10       18.83       22.29      2.03 o
   3   1  10       52.13       50.50      2.72 o
   4   1  10        0.00       -0.21      1.08 o
   5   1  10       41.94       39.00      2.49 o
   6   1  10       12.45       14.48      2.14 o
   7   1  10       64.22       56.84      3.08 o
   8   1  10        1.81        0.23      1.39 o
 -11   2  10       12.63       15.29      2.53 o
 -10   2  10        8.82        9.44      3.02 o
  -9   2  10       22.80       21.37      2.06 o
  -8   2  10        0.75       -0.24      1.31 o
  -7   2  10        8.41        8.50      1.58 o
  -6   2  10       48.79       47.71      2.55 o
  -5   2  10       63.21       59.52      4.45 o
  -4   2  10       34.61       29.08      1.72 o
  -3   2  10       86.95       90.16      3.55 o
  -2   2  10      303.53      289.64      8.47 o
  -1   2  10       21.64       17.59      2.39 o
   0   2  10       30.14       27.82      2.69 o
   1   2  10       15.16       13.03      1.73 o
   2   2  10       39.62       38.92      2.79 o
   3   2  10        4.84        4.69      1.36 o
   4   2  10        1.01        0.18      1.14 o
   5   2  10       13.90       13.89      1.81 o
   6   2  10       51.95       54.87      3.02 o
   7   2  10        0.45        0.22      1.26 o
   8   2  10        0.38        0.14      1.96 o
 -11   3  10        4.55        6.63      2.00 o
 -10   3  10        5.24        3.42      1.60 o
  -9   3  10        0.17        0.06      1.38 o
  -8   3  10       20.47       18.43      2.03 o
  -7   3  10        3.52        3.00      1.38 o
  -6   3  10        0.04       -0.09      1.22 o
  -5   3  10        3.88        4.49      1.20 o
  -4   3  10       15.41       12.52      1.29 o
  -3   3  10       19.35       21.70      2.70 o
  -2   3  10       16.18        9.51      2.16 o
  -1   3  10       99.96       87.63     10.12 o
   0   3  10       23.08       24.29      2.94 o
   1   3  10       50.14       40.61      3.06 o
   2   3  10        0.54       -1.47      1.47 o
   3   3  10       37.86       40.52      2.53 o
   4   3  10       55.24       62.48      4.19 o
   5   3  10        0.00       -1.15      1.15 o
   6   3  10       41.10       44.63      2.87 o
   7   3  10       19.49       17.83      2.05 o
 -10   4  10       12.74       13.14      2.00 o
  -9   4  10        6.73        8.75      1.82 o
  -8   4  10        5.00        4.20      1.57 o
  -7   4  10       55.25       57.49      2.95 o
  -6   4  10       16.32       14.81      1.76 o
  -5   4  10        0.26        1.46      1.09 o
  -4   4  10       38.67       31.92      3.21 o
  -3   4  10        0.82       -1.45      1.45 o
  -2   4  10       20.07       15.31      2.39 o
  -1   4  10        1.55       -1.48      1.48 o
   0   4  10       38.90       36.10      3.10 o
   1   4  10        3.39        1.24      2.28 o
   2   4  10        6.74        6.49      1.90 o
   3   4  10        0.11        0.59      1.63 o
   4   4  10       12.80       16.66      1.96 o
   5   4  10        0.02       -0.65      1.29 o
   6   4  10       21.79       21.87      2.23 o
  -9   5  10        0.03       -0.74      1.54 o
  -8   5  10       11.20       14.93      1.95 o
  -7   5  10        4.70        2.74      1.46 o
  -6   5  10       47.41       48.32      4.97 o
  -5   5  10        0.28       -0.99      1.37 o
  -4   5  10        3.34        0.91      1.80 o
  -3   5  10       64.18       76.30      4.46 o
  -2   5  10        9.05       12.68      2.38 o
  -1   5  10       25.18       26.30      2.86 o
   0   5  10       18.47       23.53      2.74 o
   1   5  10       17.53       13.47      3.10 o
   2   5  10       27.77       32.48      3.26 o
   3   5  10       14.04       20.75      2.59 o
   4   5  10        2.10        3.81      1.80 o
   5   5  10        5.01        6.89      2.28 o
   6   5  10        0.05       -2.28      3.43 o
  -8   6  10        5.58        4.54      1.68 o
  -7   6  10        0.07        1.15      1.44 o
  -6   6  10       39.78       50.80      4.21 o
  -5   6  10        5.58        2.54      5.63 o
  -4   6  10        8.46       11.02      3.59 o
  -3   6  10       21.78       22.18      6.28 o
  -2   6  10       10.59       10.13      3.83 o
  -1   6  10       14.25       15.71      2.61 o
   0   6  10        1.50        2.52      1.84 o
   1   6  10        9.68       11.91      2.29 o
   2   6  10        7.00        4.13      2.05 o
   3   6  10        4.40        1.40      1.87 o
   4   6  10        3.50        3.59      3.75 o
  -7   7  10        0.53       -0.41      2.19 o
  -6   7  10       40.79       52.04      4.38 o
  -5   7  10        2.11        6.31      2.41 o
  -4   7  10        0.20        1.46      2.00 o
  -3   7  10        2.10        0.14      1.96 o
  -2   7  10        1.87       -1.23      2.12 o
  -1   7  10       14.54        9.33      2.47 o
   0   7  10        2.06        1.96      1.99 o
   1   7  10        1.63        0.36      3.02 o
   2   7  10        0.48       -1.49      2.45 o
   3   7  10        2.97       -0.65      3.43 o
  -5   8  10        4.72        2.94      3.75 o
  -4   8  10        0.36       -0.61      2.08 o
  -3   8  10        3.04        5.70      2.41 o
  -2   8  10        0.72       -1.28      1.87 o
  -1   8  10        1.09       -1.90      1.90 o
   0   8  10        9.67        7.67      4.24 o
   1   8  10        0.58        0.49      4.08 o
  -3 -12  11        3.20       -0.78      3.34 o
  -2 -12  11        0.55        0.85      1.39 o
  -1 -12  11        4.21        2.69      1.52 o
   0 -12  11       27.16       30.73      2.37 o
   1 -12  11       20.21       21.83      2.20 o
   2 -12  11        1.54        3.21      2.02 o
  -5 -11  11        4.13        4.68      1.76 o
  -4 -11  11       12.62       18.97      4.09 o
  -3 -11  11        3.28        2.70      1.40 o
  -2 -11  11       33.75       38.54      2.78 o
  -1 -11  11        4.21        4.03      1.53 o
   0 -11  11        4.12        1.36      1.41 o
   1 -11  11        8.86        9.96      2.54 o
   2 -11  11        1.39       -0.42      2.52 o
   3 -11  11       13.56       17.14      1.97 o
   4 -11  11        0.07       -1.72      1.72 o
  -7 -10  11        0.00        1.63      2.61 o
  -6 -10  11        0.37       -0.15      1.48 o
  -5 -10  11        0.03       -1.08      1.08 o
  -4 -10  11       25.67       28.84      2.14 o
  -3 -10  11        1.56        1.58      1.26 o
  -2 -10  11        8.86        9.33      1.58 o
  -1 -10  11        6.36        1.70      1.28 o
   0 -10  11        0.74       -0.55      1.19 o
   1 -10  11       20.09       23.00      1.98 o
   2 -10  11        0.36        0.99      1.29 o
   3 -10  11        0.14       -0.98      1.15 o
   4 -10  11        5.32        3.34      1.85 o
   5 -10  11       22.82       22.35      3.92 o
  -8  -9  11       11.73        9.22      3.51 o
  -7  -9  11        2.03       -0.97      1.40 o
  -6  -9  11       12.92       14.21      1.43 o
  -5  -9  11        2.35        1.45      1.81 o
  -4  -9  11       17.39       15.05      1.51 o
  -3  -9  11        4.19        4.02      1.32 o
  -2  -9  11        1.61        1.21      1.59 o
  -1  -9  11        0.02       -0.04      1.07 o
   0  -9  11        0.22       -0.96      1.05 o
   1  -9  11        0.16        0.22      1.16 o
   2  -9  11        4.23        4.32      2.04 o
   3  -9  11        6.87       10.83      1.44 o
   4  -9  11        0.54        0.33      1.79 o
   5  -9  11        5.78        7.67      2.17 o
   6  -9  11        0.14       -1.01      1.80 o
  -8  -8  11        0.07       -1.46      1.46 o
  -7  -8  11        5.82        9.45      1.30 o
  -6  -8  11        0.45        1.08      1.03 o
  -5  -8  11       34.34       37.78      2.01 o
  -4  -8  11       20.85       20.51      1.80 o
  -3  -8  11        1.27        0.14      1.38 o
  -2  -8  11        0.08       -0.14      1.50 o
  -1  -8  11        4.76        4.57      1.67 o
   0  -8  11        1.61       -0.19      1.32 o
   1  -8  11        6.97        7.89      1.72 o
   2  -8  11       24.01       21.37      1.77 o
   3  -8  11        4.52        2.42      1.54 o
   4  -8  11        9.89       11.81      2.39 o
   5  -8  11       21.74       24.52      4.49 o
   6  -8  11        1.68        0.59      1.88 o
   7  -8  11        1.45        0.99      1.88 o
  -9  -7  11        5.55        3.75      2.61 o
  -8  -7  11        7.17        8.73      2.20 o
  -7  -7  11        0.00       -0.27      1.07 o
  -6  -7  11        0.39        0.10      1.38 o
  -5  -7  11        0.03        0.07      1.33 o
  -4  -7  11        5.54        6.90      1.67 o
  -3  -7  11        1.48       -0.23      1.88 o
  -2  -7  11        6.02        4.81      1.88 o
  -1  -7  11      149.72      141.77      4.90 o
   0  -7  11       56.51       57.39      2.54 o
   1  -7  11       52.16       54.22      2.17 o
   2  -7  11       13.81       14.82      1.41 o
   3  -7  11       19.17       19.99      2.51 o
   4  -7  11       43.93       51.33      5.14 o
   5  -7  11        0.56       -1.45      1.45 o
   6  -7  11        8.60        4.49      2.02 o
   7  -7  11        6.70        5.05      2.94 o
  -9  -6  11        0.71        0.82      2.61 o
  -8  -6  11       10.57       11.26      3.02 o
  -7  -6  11        0.32        1.39      1.39 o
  -6  -6  11        0.00        1.49      1.45 o
  -5  -6  11        1.33        1.37      1.49 o
  -4  -6  11        0.43        1.14      2.77 o
  -3  -6  11        7.02        5.87      1.62 o
  -2  -6  11      121.11      112.16      4.57 o
  -1  -6  11      141.17      142.90      3.95 o
   0  -6  11      180.32      183.35      4.47 o
   1  -6  11        7.88        6.04      1.20 o
   2  -6  11       57.46       75.39      4.02 o
   3  -6  11        0.14       -0.59      1.26 o
   4  -6  11       13.45       13.48      5.22 o
   5  -6  11        0.01        0.44      1.51 o
   6  -6  11        0.83        0.91      2.77 o
   7  -6  11        7.27       12.69      2.58 o
   8  -6  11       31.89       35.57      5.06 o
 -10  -5  11       16.10       22.52      4.08 o
  -9  -5  11        0.41        1.41      2.69 o
  -8  -5  11       11.24        9.23      3.18 o
  -7  -5  11       36.60       38.15      5.06 o
  -6  -5  11       27.80       25.27      2.35 o
  -5  -5  11       62.31       62.74      3.34 o
  -4  -5  11       16.19       19.47      4.08 o
  -3  -5  11        1.20        3.37      1.44 o
  -2  -5  11       22.30       25.66      1.59 o
  -1  -5  11       72.90       76.65      3.33 o
   0  -5  11      222.65      231.04      4.21 o
   1  -5  11       14.48       14.91      1.83 o
   2  -5  11       14.30       15.37      3.02 o
   3  -5  11      166.42      176.77     12.16 o
   4  -5  11        4.00        7.12      1.92 o
   5  -5  11       67.58       79.58      4.48 o
   6  -5  11       93.98      107.45      5.25 o
   7  -5  11        8.10        5.77      2.00 o
   8  -5  11        2.44        2.77      2.28 o
 -10  -4  11       40.25       43.08      4.89 o
  -9  -4  11        0.09       -0.95      1.33 o
  -8  -4  11        2.52        3.41      1.53 o
  -7  -4  11       62.87       55.29      3.16 o
  -6  -4  11        7.82        6.64      1.67 o
  -5  -4  11       11.13        7.06      2.28 o
  -4  -4  11       87.02       89.19      4.57 o
  -3  -4  11       39.01       43.70      2.34 o
  -2  -4  11       74.88       78.99      3.00 o
  -1  -4  11      108.69      110.26      3.09 o
   0  -4  11        6.12        4.59      0.93 o
   1  -4  11        2.87        0.13      1.21 o
   2  -4  11       85.74       91.52      5.14 o
   3  -4  11      136.59      136.36      6.36 o
   4  -4  11        7.17        3.91      2.69 o
   5  -4  11       29.61       38.19      6.77 o
   6  -4  11        2.20        4.34      1.84 o
   7  -4  11        4.64        6.74      2.07 o
   8  -4  11        0.05        1.96      2.45 o
 -11  -3  11        2.59       -1.47      2.94 o
 -10  -3  11       10.69       14.04      1.80 o
  -9  -3  11        2.42        1.00      2.45 o
  -8  -3  11        0.09        1.12      1.41 o
  -7  -3  11       25.22       24.43      2.61 o
  -6  -3  11       18.58       13.36      2.02 o
  -5  -3  11       12.35       13.67      3.67 o
  -4  -3  11      118.16      119.92      3.92 o
  -3  -3  11       32.30       32.79      1.84 o
  -2  -3  11       95.73       91.59      2.49 o
  -1  -3  11       48.97       49.77      1.79 o
   0  -3  11        3.68        2.40      1.17 o
   1  -3  11       93.13       90.74      3.60 o
   2  -3  11       21.32       17.91      2.30 o
   3  -3  11        0.27       -0.13      1.21 o
   4  -3  11       10.03        9.30      1.95 o
   5  -3  11       39.35       42.13      3.29 o
   6  -3  11        5.23        7.34      1.95 o
   7  -3  11        0.72        0.52      1.55 o
   8  -3  11        1.94        1.79      2.45 o
 -11  -2  11        1.97        0.16      2.94 o
 -10  -2  11        4.68        4.08      1.60 o
  -9  -2  11       21.05       23.60      4.16 o
  -8  -2  11        0.23        0.35      1.49 o
  -7  -2  11      102.97      107.86      4.38 o
  -6  -2  11       86.54       95.89      4.24 o
  -5  -2  11        0.82       -1.15      1.21 o
  -4  -2  11       24.32       21.24      1.85 o
  -3  -2  11       56.62       48.93      2.12 o
  -2  -2  11       78.20       80.60      2.52 o
  -1  -2  11        0.13       -0.27      0.92 o
   0  -2  11       30.94       34.81      2.53 o
   1  -2  11       26.09       30.62      2.25 o
   2  -2  11        1.20        0.72      1.23 o
   3  -2  11       59.00       55.42      3.14 o
   4  -2  11       13.50       14.71      2.86 o
   5  -2  11       69.78       70.85      6.20 o
   6  -2  11        0.35       -0.05      1.41 o
   7  -2  11        2.62        3.08      1.65 o
   8  -2  11        0.31       -0.33      2.12 o
 -11  -1  11        1.40        2.49      1.51 o
 -10  -1  11        3.56       -0.37      2.37 o
  -9  -1  11        0.10        0.22      1.53 o
  -8  -1  11       13.63       11.91      2.08 o
  -7  -1  11        5.34        4.08      1.73 o
  -6  -1  11        4.27        3.01      1.46 o
  -5  -1  11        0.10       -1.60      2.16 o
  -4  -1  11       57.17       53.66      3.56 o
  -3  -1  11       10.89        7.62      1.20 o
  -2  -1  11       50.48       46.62      3.16 o
  -1  -1  11        0.58       -0.71      1.12 o
   0  -1  11        0.51        0.38      1.14 o
   1  -1  11      104.37      101.96      3.84 o
   2  -1  11      154.66      146.64      4.70 o
   3  -1  11        1.94        2.90      1.31 o
   4  -1  11        2.13        3.07      1.37 o
   5  -1  11      104.65      115.72      8.40 o
   6  -1  11       18.49       18.44      5.22 o
   7  -1  11       18.75       14.47      2.36 o
   8  -1  11        1.05       -1.47      2.12 o
 -11   0  11        0.02       -2.61      2.61 o
 -10   0  11       27.13       34.97      2.93 o
  -9   0  11       15.19       14.01      2.18 o
  -8   0  11       10.31        9.70      2.02 o
  -7   0  11        1.19       -1.23      1.23 o
  -6   0  11       37.54       35.15      2.37 o
  -5   0  11       19.34       18.92      2.50 o
  -4   0  11        0.26        0.85      1.05 o
  -3   0  11      116.28      104.49      2.90 o
  -2   0  11       64.39       61.77      4.41 o
  -1   0  11       40.02       45.50      3.27 o
   0   0  11       64.38       66.15      3.86 o
   1   0  11       45.95       44.60      3.01 o
   2   0  11       33.94       34.21      2.42 o
   3   0  11       26.77       23.57      2.75 o
   4   0  11       32.98       38.55      2.56 o
   5   0  11       15.52       16.89      2.02 o
   6   0  11       14.47       17.63      3.62 o
   7   0  11       12.45       11.80      1.96 o
 -10   1  11        0.25        1.63      1.76 o
  -9   1  11        3.79        5.87      1.90 o
  -8   1  11       75.88       90.09      3.66 o
  -7   1  11       20.24       25.29      2.15 o
  -6   1  11        2.63        2.38      1.34 o
  -5   1  11       13.10       12.28      1.68 o
  -4   1  11        0.27        2.07      1.44 o
  -3   1  11      132.68      125.18      4.32 o
  -2   1  11        4.13        2.97      1.80 o
  -1   1  11        0.86        1.42      1.72 o
   0   1  11       24.81       22.20      4.41 o
   1   1  11       42.37       46.06      4.45 o
   2   1  11       47.12       47.68      2.79 o
   3   1  11        2.21        3.14      1.32 o
   4   1  11        0.52        1.41      1.25 o
   5   1  11       21.34       19.67      2.15 o
   6   1  11        0.16        1.22      1.39 o
   7   1  11        0.09       -0.89      2.69 o
 -10   2  11        3.69        1.66      1.88 o
  -9   2  11       11.63       12.37      1.93 o
  -8   2  11        6.50        7.13      1.71 o
  -7   2  11       15.17       11.71      1.78 o
  -6   2  11        0.49       -0.40      1.37 o
  -5   2  11        5.27        4.37      1.21 o
  -4   2  11       63.48       69.21      2.89 o
  -3   2  11       46.42       45.33      3.51 o
  -2   2  11        0.53        4.01      2.61 o
  -1   2  11        0.11       -1.31      1.50 o
   0   2  11       46.01       37.20      3.18 o
   1   2  11       11.44        8.51      2.11 o
   2   2  11        2.73       -0.57      1.94 o
   3   2  11       19.06       20.29      2.07 o
   4   2  11       34.54       32.94      2.49 o
   5   2  11        2.00        2.41      1.44 o
   6   2  11        0.85        1.41      1.90 o
  -9   3  11       15.34       13.33      2.06 o
  -8   3  11        0.26       -0.82      1.41 o
  -7   3  11       23.53       26.39      2.36 o
  -6   3  11       11.25        9.49      1.70 o
  -5   3  11       17.98       17.91      2.45 o
  -4   3  11       52.21       43.67      3.57 o
  -3   3  11        0.27        1.56      1.75 o
  -2   3  11        4.95        6.15      2.18 o
  -1   3  11        0.35       -1.53      1.53 o
   0   3  11        5.56        4.85      1.84 o
   1   3  11       50.03       61.68      5.06 o
   2   3  11        0.03        0.02      1.57 o
   3   3  11        0.17       -0.04      1.36 o
   4   3  11       10.09       12.60      2.08 o
   5   3  11        1.92        2.54      1.57 o
   6   3  11       14.00       10.99      2.70 o
  -9   4  11       23.51       28.50      2.49 o
  -8   4  11        2.80        5.56      2.23 o
  -7   4  11       43.41       60.21      3.08 o
  -6   4  11        2.13        0.95      1.37 o
  -5   4  11        0.00       -0.81      1.69 o
  -4   4  11       29.39       32.49      3.34 o
  -3   4  11       12.92       15.30      2.59 o
  -2   4  11       14.77       10.41      3.26 o
  -1   4  11        0.76       -1.27      1.63 o
   0   4  11       46.06       50.89      3.76 o
   1   4  11       15.08       16.53      2.62 o
   2   4  11        0.88        3.40      4.49 o
   3   4  11        0.39        0.89      1.72 o
   4   4  11        0.12        1.27      1.90 o
   5   4  11       15.59       12.75      2.90 o
  -8   5  11       11.69       12.81      2.03 o
  -7   5  11       34.82       49.81      2.85 o
  -6   5  11        3.61        5.81      4.65 o
  -5   5  11        5.17        1.63      3.26 o
  -4   5  11        5.02        7.91      2.43 o
  -3   5  11        1.33        1.71      1.99 o
  -2   5  11        1.93       -1.23      2.37 o
  -1   5  11        0.02       -0.47      2.69 o
   0   5  11        1.33        1.84      3.18 o
   1   5  11        0.12        0.24      1.80 o
   2   5  11        2.05        1.05      1.75 o
   3   5  11       28.81       33.49      3.26 o
   4   5  11        0.12        1.31      3.92 o
  -7   6  11        8.77       11.12      4.57 o
  -6   6  11       22.30       25.41      3.60 o
  -5   6  11       10.46       14.85      4.73 o
  -4   6  11        0.28       -0.61      1.99 o
  -3   6  11       17.87       18.02      3.59 o
  -2   6  11        4.13        5.55      2.35 o
  -1   6  11       38.45       36.72      3.83 o
   0   6  11        5.52        0.99      2.05 o
   1   6  11        1.20        1.67      1.99 o
   2   6  11        9.44        6.04      4.41 o
  -4   7  11        0.06       -0.68      2.27 o
  -3   7  11        1.05        1.29      2.35 o
  -2   7  11        1.44        1.72      2.27 o
  -1   7  11        0.05        0.82      3.92 o
   0   7  11        3.67        1.79      3.92 o
  -3 -11  12       15.34       23.02      2.50 o
  -2 -11  12        1.28        1.47      1.72 o
  -1 -11  12       21.71       25.27      3.51 o
   0 -11  12        4.21        3.26      1.95 o
   1 -11  12        2.38       -0.08      1.73 o
  -5 -10  12        0.05       -0.60      1.60 o
  -4 -10  12        1.27        1.25      1.60 o
  -3 -10  12        1.36        2.47      1.68 o
  -2 -10  12        1.10        3.15      1.79 o
  -1 -10  12       33.16       29.13      2.76 o
   0 -10  12        7.97        6.81      1.90 o
   1 -10  12       25.66       25.81      2.59 o
   2 -10  12        0.00       -0.43      1.55 o
   3 -10  12        1.84       -0.49      2.45 o
  -6  -9  12        6.62        6.58      1.78 o
  -5  -9  12        1.15       -1.48      1.48 o
  -4  -9  12        9.33        9.54      2.04 o
  -3  -9  12        3.09        0.42      2.12 o
  -2  -9  12        5.93        5.44      3.26 o
  -1  -9  12       38.06       33.96      2.71 o
   0  -9  12       58.93       65.12      3.62 o
   1  -9  12       16.14       19.85      2.27 o
   2  -9  12        4.08        5.33      1.68 o
   3  -9  12       12.84       17.35      2.69 o
   4  -9  12        0.02        0.16      2.12 o
   5  -9  12        2.97        2.28      2.28 o
  -7  -8  12        0.48        0.52      1.43 o
  -6  -8  12        2.27        1.84      1.60 o
  -5  -8  12       68.58       69.54      3.60 o
  -4  -8  12        0.07       -0.78      1.41 o
  -3  -8  12        3.03        2.97      1.55 o
  -2  -8  12       15.17       15.51      2.13 o
  -1  -8  12       43.11       46.86      5.87 o
   0  -8  12       22.87       21.67      2.35 o
   1  -8  12       18.24       22.83      2.19 o
   2  -8  12       28.58       38.09      3.06 o
   3  -8  12        0.68       -0.07      1.79 o
   4  -8  12       40.44       52.55      3.88 o
   5  -8  12        1.45        2.33      1.84 o
  -8  -7  12        4.21        2.55      2.28 o
  -7  -7  12        5.51        1.70      1.88 o
  -6  -7  12        1.67        2.03      1.60 o
  -5  -7  12        1.01        2.97      1.60 o
  -4  -7  12        2.50        2.94      1.62 o
  -3  -7  12        1.97        0.98      2.04 o
  -2  -7  12       35.96       34.68      2.94 o
  -1  -7  12        0.09       -2.71      2.94 o
   0  -7  12        5.23        3.86      1.53 o
   1  -7  12       15.28       13.69      1.48 o
   2  -7  12       97.66      123.02      5.51 o
   3  -7  12        0.42        0.08      1.45 o
   4  -7  12        0.16       -0.04      1.88 o
   5  -7  12        3.58        1.57      1.87 o
   6  -7  12        2.54        2.88      1.99 o
  -9  -6  12        1.62        3.26      3.26 o
  -8  -6  12        0.03        0.25      3.67 o
  -7  -6  12        0.73        1.72      1.57 o
  -6  -6  12        1.00        0.31      1.49 o
  -5  -6  12       20.07       16.74      2.18 o
  -4  -6  12        1.86       -0.10      1.44 o
  -3  -6  12        7.78        5.09      3.75 o
  -2  -6  12       37.84       35.12      2.65 o
  -1  -6  12       15.54       12.50      2.61 o
   0  -6  12       10.89       11.10      1.88 o
   1  -6  12       25.83       25.98      3.97 o
   2  -6  12       21.20       17.17      2.43 o
   3  -6  12       12.14       18.88      2.58 o
   4  -6  12        7.72        4.51      2.20 o
   5  -6  12       15.68       17.16      2.78 o
   6  -6  12       17.93       14.36      2.74 o
  -9  -5  12        3.26        2.61      1.55 o
  -8  -5  12        9.27       11.47      1.96 o
  -7  -5  12        0.98        1.21      1.57 o
  -6  -5  12        4.55        5.38      1.72 o
  -5  -5  12       48.53       47.91      3.11 o
  -4  -5  12        0.18       -0.55      3.67 o
  -3  -5  12       21.40       15.88      2.37 o
  -2  -5  12        0.00        0.49      1.63 o
  -1  -5  12        0.67        0.30      0.90 o
   0  -5  12        7.14        5.55      0.95 o
   1  -5  12        7.64       10.32      1.70 o
   2  -5  12        3.81        4.08      2.53 o
   3  -5  12       82.38       81.94      4.55 o
   4  -5  12       17.08       23.74      2.88 o
   5  -5  12       74.78       76.77      6.12 o
   6  -5  12        1.53        2.57      1.92 o
   7  -5  12       56.46       69.18      6.36 o
  -9  -4  12       15.58       17.87      2.45 o
  -8  -4  12       16.44       19.19      4.65 o
  -7  -4  12        2.93        2.49      1.57 o
  -6  -4  12        0.09        0.84      1.55 o
  -5  -4  12       96.61      106.61      4.33 o
  -4  -4  12        9.78       12.73      2.00 o
  -3  -4  12       88.14       84.55      5.79 o
  -2  -4  12      115.37      121.73      3.30 o
  -1  -4  12       11.87       11.86      1.16 o
   0  -4  12        0.59       -1.08      1.08 o
   1  -4  12       44.85       46.01      2.77 o
   2  -4  12       65.54       69.06      3.39 o
   3  -4  12       25.19       25.43      2.94 o
   4  -4  12        0.09        1.72      1.48 o
   5  -4  12       24.24       26.18      3.06 o
   6  -4  12        1.90        3.48      1.84 o
   7  -4  12        8.94       14.52      3.75 o
 -10  -3  12       14.73       24.14      5.55 o
  -9  -3  12       20.91       21.92      3.43 o
  -8  -3  12        5.77        4.53      1.76 o
  -7  -3  12        5.37        4.94      2.94 o
  -6  -3  12        0.84       -0.80      1.55 o
  -5  -3  12       69.53       75.14      4.00 o
  -4  -3  12       54.61       61.96      5.47 o
  -3  -3  12      163.09      166.97      4.53 o
  -2  -3  12        0.44        0.31      1.44 o
  -1  -3  12       14.75       17.11      2.14 o
   0  -3  12        0.97       -1.14      1.14 o
   1  -3  12       21.45       25.02      2.22 o
   2  -3  12       26.68       29.15      2.40 o
   3  -3  12       13.19        9.58      1.81 o
   4  -3  12       46.37       55.72      3.81 o
   5  -3  12       29.35       26.76      2.99 o
   6  -3  12       20.25       22.55      2.88 o
   7  -3  12        0.16        1.31      2.28 o
 -10  -2  12        1.73        2.17      3.02 o
  -9  -2  12       13.09       13.55      2.23 o
  -8  -2  12        5.87        4.95      1.79 o
  -7  -2  12        2.65        1.55      1.55 o
  -6  -2  12        0.42       -0.84      1.55 o
  -5  -2  12       13.07       12.50      2.04 o
  -4  -2  12        6.19        3.06      1.42 o
  -3  -2  12        2.83        2.41      1.12 o
  -2  -2  12       34.22       34.48      2.52 o
  -1  -2  12        0.96        0.28      1.89 o
   0  -2  12        7.15        7.54      1.58 o
   1  -2  12       32.06       32.63      2.45 o
   2  -2  12        0.88        1.01      1.24 o
   3  -2  12        3.75        4.68      1.83 o
   4  -2  12       40.19       39.67      2.81 o
   5  -2  12        5.74        5.79      1.96 o
   6  -2  12        0.17        1.09      4.49 o
   7  -2  12        0.12        2.94      2.45 o
 -10  -1  12        0.03       -1.34      1.65 o
  -9  -1  12       43.19       46.45      6.77 o
  -8  -1  12        0.82       -1.49      1.49 o
  -7  -1  12       12.26       12.07      2.61 o
  -6  -1  12        0.84        0.51      1.55 o
  -5  -1  12        6.10        1.56      1.38 o
  -4  -1  12        0.00       -0.69      1.18 o
  -3  -1  12       23.64       20.54      1.58 o
  -2  -1  12       36.33       33.14      3.16 o
  -1  -1  12        3.70        5.82      3.26 o
   0  -1  12       17.62       20.12      2.26 o
   1  -1  12       20.66       23.77      2.24 o
   2  -1  12        6.73        6.78      1.67 o
   3  -1  12        8.13        7.04      1.72 o
   4  -1  12       12.33        9.65      1.80 o
   5  -1  12        0.02        0.21      2.07 o
   6  -1  12       20.22       27.94      3.92 o
  -9   0  12       12.42       15.99      2.41 o
  -8   0  12        0.48        2.09      2.94 o
  -7   0  12        1.93        2.13      1.72 o
  -6   0  12        2.70        2.30      1.69 o
  -5   0  12        5.97        7.77      1.56 o
  -4   0  12        1.32       -0.07      1.08 o
  -3   0  12        6.41        3.74      1.55 o
  -2   0  12        1.89        0.98      1.72 o
  -1   0  12        8.11        9.19      2.23 o
   0   0  12        4.35        3.50      2.77 o
   1   0  12        3.38        4.37      1.56 o
   2   0  12        7.63        8.41      1.70 o
   3   0  12        6.72        6.79      1.64 o
   4   0  12       11.89       14.61      2.00 o
   5   0  12        5.55        1.32      1.50 o
   6   0  12        1.81        1.91      3.18 o
  -9   1  12        8.27       14.20      2.42 o
  -8   1  12        0.02       -0.31      1.67 o
  -7   1  12        5.59        4.29      1.65 o
  -6   1  12       37.63       35.66      2.44 o
  -5   1  12       15.48       10.26      1.61 o
  -4   1  12       31.82       29.29      1.74 o
  -3   1  12        1.82        2.48      1.90 o
  -2   1  12        6.96        9.04      2.27 o
  -1   1  12        3.85        3.54      1.92 o
   0   1  12       26.17       27.04      4.65 o
   1   1  12       16.88       19.46      2.17 o
   2   1  12        0.16       -0.25      1.48 o
   3   1  12        0.61        0.30      1.99 o
   4   1  12        5.14        5.66      1.61 o
   5   1  12       10.77       12.60      2.04 o
  -9   2  12        8.58        9.87      2.30 o
  -8   2  12        4.07        5.82      1.82 o
  -7   2  12        3.01        0.58      1.94 o
  -6   2  12        6.35        1.86      1.46 o
  -5   2  12        0.06       -0.14      1.16 o
  -4   2  12        0.49       -0.72      2.86 o
  -3   2  12        2.67        2.10      1.84 o
  -2   2  12        0.00        1.26      1.87 o
  -1   2  12       56.01       58.94      3.99 o
   0   2  12        3.82        3.82      2.12 o
   1   2  12        6.20        8.46      2.23 o
   2   2  12        0.50        1.82      1.96 o
   3   2  12        2.44       -0.35      2.07 o
   4   2  12        8.92        6.35      2.80 o
   5   2  12       25.63       29.43      6.61 o
  -8   3  12        7.41       10.87      1.99 o
  -7   3  12        5.96        7.42      3.02 o
  -6   3  12        1.61        0.79      1.29 o
  -5   3  12        0.12        0.21      2.53 o
  -4   3  12        9.86       10.73      2.50 o
  -3   3  12        5.65        2.09      4.00 o
  -2   3  12       53.57       60.92      4.20 o
  -1   3  12        0.07       -1.63      1.63 o
   0   3  12       23.65       31.50      5.14 o
   1   3  12       28.99       33.97      6.69 o
   2   3  12       55.31       59.69      7.34 o
   3   3  12        5.83        4.40      2.20 o
   4   3  12       10.95        6.28      2.58 o
  -7   4  12        5.32        2.88      1.64 o
  -6   4  12        4.93        3.27      2.53 o
  -5   4  12        3.53        1.31      3.26 o
  -4   4  12        0.06       -3.26      3.26 o
  -3   4  12        1.47        2.16      2.16 o
  -2   4  12        7.26        6.77      2.29 o
  -1   4  12        5.44        0.75      2.05 o
   0   4  12        0.05       -0.98      1.80 o
   1   4  12       12.02       10.64      4.24 o
   2   4  12        6.26        8.63      2.32 o
   3   4  12        5.66        3.92      4.08 o
  -6   5  12       11.05       14.02      3.17 o
  -5   5  12        0.51       -2.94      2.94 o
  -4   5  12       10.54       14.30      2.99 o
  -3   5  12       16.93       16.20      3.02 o
  -2   5  12        4.95        2.69      2.26 o
  -1   5  12        4.41        7.75      2.50 o
   0   5  12       22.98       26.87      3.41 o
   1   5  12        0.28        1.79      3.75 o
  -3   6  12        0.58        2.77      2.77 o
  -2   6  12        7.87        3.92      3.92 o
  -2 -10  13        1.32        2.19      2.12 o
  -1 -10  13        0.71        1.95      1.72 o
   0 -10  13        3.95        1.44      1.79 o
  -5  -9  13        0.05        0.16      2.61 o
  -4  -9  13        0.16       -0.90      1.60 o
  -3  -9  13        1.76        1.64      1.76 o
  -2  -9  13        3.47        2.57      1.76 o
  -1  -9  13        8.22       14.85      3.75 o
   0  -9  13        5.02        4.22      1.84 o
   1  -9  13       59.75       66.25      5.14 o
   2  -9  13        1.25        3.10      2.61 o
  -6  -8  13        1.80        2.26      1.80 o
  -5  -8  13        0.38        2.15      1.76 o
  -4  -8  13       10.09       11.96      2.13 o
  -3  -8  13        1.19        3.47      3.59 o
  -2  -8  13        0.29       -1.44      1.44 o
  -1  -8  13        4.17        3.49      1.76 o
   0  -8  13        7.05        8.00      2.61 o
   1  -8  13       42.82       48.30      4.89 o
   2  -8  13        0.05        0.33      2.61 o
   3  -8  13       15.28       13.87      3.26 o
  -7  -7  13        3.28        3.16      1.78 o
  -6  -7  13        1.69        3.48      2.20 o
  -5  -7  13        4.65        4.09      1.88 o
  -4  -7  13        0.16       -1.52      1.53 o
  -3  -7  13        0.13       -0.98      1.38 o
  -2  -7  13        5.64        6.53      1.85 o
  -1  -7  13        5.85        5.92      1.79 o
   0  -7  13       16.74       20.69      2.14 o
   1  -7  13       17.88       27.57      3.92 o
   2  -7  13        0.04        4.04      1.92 o
   3  -7  13        6.25        3.51      1.84 o
   4  -7  13        0.21        1.13      1.87 o
  -7  -6  13       22.91       30.02      2.81 o
  -6  -6  13        6.09        4.71      1.84 o
  -5  -6  13        1.63        1.25      3.83 o
  -4  -6  13        7.63        7.02      1.84 o
  -3  -6  13        1.29       -0.98      1.38 o
  -2  -6  13       12.16        8.95      1.95 o
  -1  -6  13        5.11        5.28      3.43 o
   0  -6  13        0.55        2.49      1.45 o
   1  -6  13        5.24        4.23      1.50 o
   2  -6  13        2.10        3.12      1.75 o
   3  -6  13        6.41        9.95      2.35 o
   4  -6  13      101.42      111.33      5.70 o
   5  -6  13        0.56        1.89      1.80 o
  -8  -5  13        4.77        6.00      1.92 o
  -7  -5  13        4.42        2.88      1.72 o
  -6  -5  13        0.24        0.35      1.65 o
  -5  -5  13       61.52       62.74      4.16 o
  -4  -5  13       20.49       18.57      2.25 o
  -3  -5  13        0.60       -1.77      2.77 o
  -2  -5  13       22.56       18.02      2.11 o
  -1  -5  13        8.33       10.08      1.22 o
   0  -5  13        0.04        0.05      1.22 o
   1  -5  13        1.60        2.83      1.55 o
   2  -5  13        3.12        1.42      1.42 o
   3  -5  13        4.39        8.64      2.77 o
   4  -5  13       31.20       37.15      3.55 o
   5  -5  13        0.46       -0.16      1.63 o
  -8  -4  13        1.11        2.11      1.76 o
  -7  -4  13        2.19       -0.15      2.61 o
  -6  -4  13       21.29       20.15      2.48 o
  -5  -4  13       23.84       21.44      2.41 o
  -4  -4  13       20.71       20.95      3.75 o
  -3  -4  13        0.59       -0.76      1.55 o
  -2  -4  13        1.00        0.01      1.22 o
  -1  -4  13        4.53        5.13      1.34 o
   0  -4  13        1.29       -0.44      1.18 o
   1  -4  13        4.48        5.56      2.62 o
   2  -4  13        4.78        4.73      1.56 o
   3  -4  13       41.62       40.36      3.01 o
   4  -4  13        4.39        6.03      2.07 o
   5  -4  13        0.02       -0.33      3.10 o
  -8  -3  13       21.08       22.42      2.58 o
  -7  -3  13        0.01        1.94      1.72 o
  -6  -3  13       19.69       24.64      2.58 o
  -5  -3  13        0.93       -0.49      1.50 o
  -4  -3  13       46.22       48.25      3.06 o
  -3  -3  13       24.27       23.23      1.97 o
  -2  -3  13       20.50       17.72      1.89 o
  -1  -3  13        7.87        9.32      1.78 o
   0  -3  13        7.16        6.98      1.63 o
   1  -3  13        9.80       14.79      2.05 o
   2  -3  13        7.18        7.54      2.07 o
   3  -3  13        0.01        2.01      1.50 o
   4  -3  13        0.99        1.28      1.56 o
   5  -3  13       41.50       52.52      4.27 o
  -8  -2  13        0.12        2.27      1.79 o
  -7  -2  13        9.99        8.02      3.18 o
  -6  -2  13        2.75        2.51      1.72 o
  -5  -2  13        0.06       -0.92      1.49 o
  -4  -2  13        7.38       12.17      1.98 o
  -3  -2  13        9.87       14.67      1.73 o
  -2  -2  13        9.03        9.70      2.86 o
  -1  -2  13        6.20        7.77      2.31 o
   0  -2  13        2.16        1.81      2.19 o
   1  -2  13        3.08        3.19      1.91 o
   2  -2  13        0.09       -0.87      1.33 o
   3  -2  13        0.02        0.29      1.43 o
   4  -2  13        6.61        7.84      2.84 o
   5  -2  13        0.07       -0.54      2.12 o
  -8  -1  13       34.04       38.62      3.51 o
  -7  -1  13       21.24       21.41      2.53 o
  -6  -1  13        0.14        1.25      1.72 o
  -5  -1  13        1.46       -1.26      1.68 o
  -4  -1  13        3.39        1.88      1.34 o
  -3  -1  13       10.01       15.73      2.16 o
  -2  -1  13        0.75        1.34      1.95 o
  -1  -1  13        0.84        1.37      1.84 o
   0  -1  13       15.23       18.93      2.21 o
   1  -1  13        0.00       -0.12      1.32 o
   2  -1  13       10.18       13.36      3.11 o
   3  -1  13        2.19        2.42      1.54 o
   4  -1  13       17.50       22.21      2.46 o
   5  -1  13        1.35        1.56      3.02 o
  -8   0  13        0.08        2.02      1.90 o
  -7   0  13        1.49        3.02      1.88 o
  -6   0  13       15.83       15.86      1.99 o
  -5   0  13        2.33        1.21      1.35 o
  -4   0  13        0.32       -1.84      1.84 o
  -3   0  13       20.55       19.77      5.06 o
  -2   0  13        6.58        5.44      4.00 o
  -1   0  13        0.07       -0.22      1.88 o
   0   0  13        0.92        3.31      2.02 o
   1   0  13        0.56       -0.59      1.37 o
   2   0  13        0.01        0.33      1.53 o
   3   0  13        0.20       -1.61      1.61 o
   4   0  13        0.29        1.83      2.02 o
  -7   1  13       13.96       15.54      2.16 o
  -6   1  13       13.72       17.91      2.09 o
  -5   1  13        0.37       -1.26      1.26 o
  -4   1  13        2.34        7.02      3.75 o
  -3   1  13       12.96       11.07      2.58 o
  -2   1  13        0.01        0.87      2.04 o
  -1   1  13        0.03        1.62      4.24 o
   0   1  13       52.23       64.44      4.39 o
   1   1  13       11.14       14.16      3.18 o
   2   1  13        1.94        3.02      1.58 o
   3   1  13        2.68        0.53      1.87 o
   4   1  13        5.41        4.29      2.53 o
  -7   2  13        1.78        2.60      1.67 o
  -6   2  13       14.98       18.44      3.12 o
  -5   2  13        7.94        7.87      2.67 o
  -4   2  13        9.83        8.16      4.08 o
  -3   2  13       15.82       16.96      2.94 o
  -2   2  13        2.01        0.94      2.45 o
  -1   2  13        4.73        7.34      2.51 o
   0   2  13        2.26        2.89      2.28 o
   1   2  13        1.52        1.58      2.05 o
   2   2  13       21.68       22.04      3.06 o
   3   2  13        0.54       -3.10      3.26 o
  -6   3  13        0.05        0.09      2.41 o
  -5   3  13        1.94       -3.43      3.43 o
  -4   3  13        1.76        1.73      2.19 o
  -3   3  13        3.26        5.77      5.06 o
  -2   3  13        1.10       -1.78      2.04 o
  -1   3  13        4.84        0.13      2.45 o
   0   3  13       11.37       12.48      2.82 o
   1   3  13       15.78       13.05      4.57 o
  -4   4  13       19.10       25.42      4.08 o
  -3   4  13        1.59        3.13      2.41 o
  -2   4  13        4.65        7.52      2.67 o
  -1   4  13       28.04       31.82      5.71 o
  -3  -8  14        0.03       -1.29      1.88 o
  -2  -8  14       17.02       25.38      2.76 o
  -1  -8  14        0.01        0.65      1.67 o
   0  -8  14        1.04        0.98      2.61 o
  -4  -7  14       15.27       17.58      4.08 o
  -3  -7  14        2.37        3.37      1.95 o
  -2  -7  14       17.98       22.92      5.30 o
  -1  -7  14        7.73        7.63      1.92 o
   0  -7  14        5.51       10.44      3.26 o
   2  -7  14       46.12       58.96      4.27 o
  -5  -6  14        0.45       -1.55      1.55 o
  -4  -6  14       15.01       15.10      2.36 o
  -3  -6  14        5.09        4.91      1.88 o
  -2  -6  14       21.04       23.48      5.47 o
  -1  -6  14       18.48       17.95      3.75 o
   0  -6  14        1.53        4.24      2.94 o
   1  -6  14        1.00        3.57      1.93 o
   2  -6  14       34.02       39.86      3.12 o
  -6  -5  14       12.45        9.72      2.25 o
  -5  -5  14        3.97        4.74      2.37 o
  -4  -5  14        3.12        3.60      1.90 o
  -3  -5  14        0.23       -0.02      1.65 o
  -2  -5  14        8.05        9.46      1.78 o
  -1  -5  14        0.09        1.47      2.61 o
   0  -5  14        2.52        4.12      1.93 o
   1  -5  14        5.15        4.11      1.66 o
   2  -5  14        0.00       -0.45      1.40 o
   3  -5  14        0.57       -1.11      1.50 o
  -6  -4  14        7.84        8.82      3.02 o
  -5  -4  14        5.18        8.67      2.11 o
  -4  -4  14        5.51        5.78      2.86 o
  -3  -4  14        0.89        0.21      1.45 o
  -2  -4  14        0.06       -2.28      2.28 o
  -1  -4  14        1.15        2.62      3.75 o
   0  -4  14        0.01        0.22      1.42 o
   1  -4  14        0.27        1.27      1.47 o
   2  -4  14        2.81        3.59      1.68 o
   3  -4  14        3.05        2.25      1.60 o
  -6  -3  14        2.22        3.72      2.12 o
  -5  -3  14        0.17       -1.15      1.65 o
  -4  -3  14       17.34       18.02      2.94 o
  -3  -3  14        1.16        0.16      2.61 o
  -2  -3  14       26.24       30.84      4.89 o
  -1  -3  14        4.34        1.58      2.13 o
   0  -3  14        0.61       -0.19      1.57 o
   1  -3  14        0.02        0.75      1.52 o
   2  -3  14        0.43       -0.39      1.48 o
   3  -3  14        0.90        0.75      1.96 o
  -6  -2  14        1.81        0.09      1.80 o
  -5  -2  14        6.00        7.34      1.96 o
  -4  -2  14       35.72       36.78      2.62 o
  -3  -2  14        7.86        7.18      4.16 o
  -2  -2  14        3.74        0.23      3.02 o
  -1  -2  14       30.96       36.74      9.06 o
   0  -2  14        3.26        4.94      1.83 o
   1  -2  14        2.89        2.81      1.72 o
   2  -2  14        0.11        0.49      1.58 o
   3  -2  14        0.00        2.53      2.05 o
  -6  -1  14        3.86        5.19      1.99 o
  -5  -1  14        4.47        5.97      1.93 o
  -4  -1  14        1.90        0.62      2.16 o
  -3  -1  14        0.72       -0.98      3.26 o
  -2  -1  14        0.90       -0.49      1.95 o
  -1  -1  14        8.06       13.41      3.34 o
   0  -1  14        2.91        7.13      2.35 o
   1  -1  14       25.82       29.39      2.84 o
   2  -1  14        0.01       -1.45      1.45 o
  -6   0  14       17.56       22.61      2.59 o
  -5   0  14        1.58        2.02      2.35 o
  -4   0  14       30.28       34.73      3.74 o
  -3   0  14        3.94       10.44      4.24 o
  -2   0  14       10.44        8.62      2.58 o
  -1   0  14        0.11       -1.69      1.92 o
   0   0  14        9.63        7.82      2.53 o
   1   0  14        0.36       -0.59      2.69 o
   2   0  14        2.92        1.96      2.86 o
  -5   1  14        0.00        0.62      4.98 o
  -4   1  14        7.67        3.92      4.08 o
  -3   1  14        3.38        5.18      2.47 o
  -2   1  14        0.06       -0.41      2.05 o
  -1   1  14        0.42       -0.77      2.61 o
   0   1  14        2.85        3.34      2.26 o
   1   1  14        6.41       10.44      4.41 o
  -3   2  14        2.52        3.00      2.51 o
  -2   2  14       14.42       19.57      3.92 o
 
